# Supplementary material for: Newcastle disease vaccine adoption by smallholder households in Tanzania: Identifying determinants and barriers
Source: PLoS One. 2018 Oct 24;13(10):e0206058. doi: 10.1371/journal.pone.0206058 (PMC6200240; doi:10.1371/journal.pone.0206058)
Supplement: S4 File — Excel dataset. (XLS) [file pone.0206058.s004.xls]

## Sheet: Sheet1
OwnPhn	BldngMtrls	UrbnTrps	DcsnSex	DcsnAge	TmKpChkns	TrdtnlMdcn	ShrVcn	VcnAvlbl	LrgFlck	Score	InfoCmnty	InfoNGO	InfoAgrvt	InfoSmnr	InfoRdio	aware	land	flock	everass	fourass	region	knwnprsnr	ttlincome	dcsned	chickfreqr	TLU	vccnpay
No	Mud, sticks	One to three trips	Female	25	One to five years	No	Valid skip	Valid skip	Yes	0	No	No	No	No	No	No	More than three acres	18	No	No	Arusha	Does not know anyone	25,001 - 100,000 tsh	Secondary school and above	Monthly	8.08	Has never used vaccine
Yes	Brick or cement	None	Female	82	Less than one year	No	Valid skip	Valid skip	No	0	Yes	No	No	No	No	No	One to two acres	1	No	No	Mbeya	Does not know anyone	25,001 - 100,000 tsh	No formal education	Once a year or less frequently	0.01	Has never used vaccine
Yes	Mud, sticks	One to three trips	Male	41	Over five years	Yes	Valid skip	Valid skip	No	0	Yes	No	No	No	No	No	More than three acres	3	No	No	Mbeya	Does not know anyone	0 tsh	No formal education	Does not eat	11.63	Has never used vaccine
Yes	Mud, sticks	One to three trips	Female	72	Over five years	Yes	Valid skip	Valid skip	Yes	100	Yes	No	Yes	No	Yes	No	Less than one acre	3	No	No	Arusha	Community member	0 tsh	No formal education	Twice a year	0.03	Has never used vaccine
No	Mud, sticks	One to three trips	Male	24	Over five years	Yes	Valid skip	No	Yes	20	No	No	No	No	No	No	More than three acres	9	No	No	Arusha	Does not know anyone	400,001 - 700,000 tsh	Secondary school and above	Once a year or less frequently	1.59	Has never used vaccine
Yes	Brick or cement	One to three trips	Female	62	Invalid skip	No	Valid skip	Valid skip	Yes	0	No	No	No	No	Yes	No	Less than one acre	6	No	No	Mbeya	Does not know anyone	0 tsh	Primary school	Once a year or less frequently	0.06	Has never used vaccine
No	Mud, sticks	None	Female	70	Less than one year	Yes	Valid skip	Valid skip	No	0	No	No	No	No	No	No	One to two acres	4	No	No	Arusha	Does not know anyone	0 tsh	No formal education	Twice a year	17.24	Has never used vaccine
Yes	Mud, sticks	One to three trips	Female	49	Over five years	Yes	Valid skip	Valid skip	Yes	20	Yes	No	No	No	No	No	One to two acres	1	No	No	Singida	Does not know anyone	0 tsh	No formal education	Weekly	0.01	Has never used vaccine
No	Mud, sticks	None	Female	50	Over five years	Yes	Valid skip	Valid skip	Yes	20	No	No	No	No	No	No	More than three acres	16	No	No	Arusha	Does not know anyone	1-25,000 tsh	No formal education	Does not eat	23.16	Has never used vaccine
No	Brick or cement	One to three trips	Female	55	Over five years	Yes	Valid skip	Valid skip	Yes	60	No	No	No	No	No	No	One to two acres	0	No	No	Arusha	Does not know anyone	0 tsh	No formal education	Once a year or less frequently	0	Has never used vaccine
No	Brick or cement	One to three trips	Male	70	Over five years	Yes	Valid skip	Valid skip	Yes	20	No	No	No	No	No	No	Less than one acre	8	No	No	Mbeya	Neighbor	25,001 - 100,000 tsh	Primary school	Monthly	15.48	Has never used vaccine
No	Brick or cement	Four or more trips	Female	50	One to five years	No	Valid skip	Valid skip	No	0	No	No	No	No	No	No	More than three acres	14	No	No	Mbeya	Does not know anyone	0 tsh	Primary school	Twice a year	0.14	Has never used vaccine
Yes	Brick or cement	One to three trips	Female	32	Over five years	No	Valid skip	Valid skip	Yes	0	No	No	No	No	No	No	Does not own land	10	No	No	Mbeya	Does not know anyone	1-25,000 tsh	Primary school	Monthly	0.1	Has never used vaccine
Yes	Mud, sticks	Four or more trips	Female	35	Over five years	Yes	Valid skip	Valid skip	No	20	No	No	No	No	No	No	One to two acres	4	No	No	Mbeya	Does not know anyone	100,001 - 200,000 tsh	No formal education	Twice a year	5.74	Has never used vaccine
Yes	Brick or cement	None	Female	74	Less than one year	No	Valid skip	Valid skip	Yes	20	Yes	No	No	No	Yes	No	More than three acres	9	No	No	Mbeya	Does not know anyone	25,001 - 100,000 tsh	No formal education	Twice a year	0.09	Has never used vaccine
Yes	Brick or cement	One to three trips	Male	43	Over five years	No	Valid skip	Valid skip	Yes	0	No	No	No	No	No	No	More than three acres	13	No	No	Mbeya	Does not know anyone	0 tsh	Primary school	Once a year or less frequently	17.03	Has never used vaccine
No	Mud, sticks	None	Female	57	Less than one year	No	Valid skip	Valid skip	No	0	No	No	No	No	No	No	One to two acres	17	No	No	Singida	Does not know anyone	0 tsh	No formal education	Twice a year	0.17	Has never used vaccine
Yes	Brick or cement	None	Female	35	Over five years	Yes	Valid skip	Valid skip	Yes	0	Yes	No	No	No	Yes	No	Does not own land	0	No	No	Arusha	Does not know anyone	0 tsh	Primary school	Twice a year	9.5	Has never used vaccine
Yes	Mud, sticks	None	Female	80	Less than one year	Yes	Valid skip	Valid skip	Yes	0	No	No	No	No	No	No	Less than one acre	8	No	No	Mbeya	Does not know anyone	1-25,000 tsh	No formal education	Twice a year	0.08	Has never used vaccine
No	Brick or cement	One to three trips	Male	21	One to five years	Yes	Valid skip	Valid skip	No	0	Yes	No	No	No	No	No	One to two acres	0	No	No	Mbeya	Does not know anyone	0 tsh	Primary school	Twice a year	0	Has never used vaccine
Yes	Mud, sticks	None	Female	77	One to five years	Yes	Valid skip	Valid skip	No	0	No	No	No	No	No	No	One to two acres	0	No	No	Arusha	Does not know anyone	0 tsh	No formal education	Twice a year	0.8	Has never used vaccine
Yes	Mud, sticks	One to three trips	Female	56	Over five years	Yes	Valid skip	Valid skip	No	0	No	Yes	No	Yes	No	No	One to two acres	15	No	No	Arusha	Neighbor	400,001 - 700,000 tsh	Primary school	Twice a year	13.95	Has never used vaccine
Yes	Mud, sticks	One to three trips	Female	32	Over five years	Yes	Valid skip	Valid skip	Yes	0	No	No	No	No	Yes	No	Less than one acre	0	No	No	Arusha	Does not know anyone	0 tsh	No formal education	Monthly	3.8	Has never used vaccine
Yes	Brick or cement	One to three trips	Female	70	Over five years	No	Valid skip	Valid skip	Yes	0	No	No	No	No	No	No	More than three acres	18	No	No	Mbeya	Does not know anyone	0 tsh	No formal education	Twice a year	0.18	Has never used vaccine
Yes	Mud, sticks	One to three trips	Female	33	Over five years	Yes	Valid skip	Valid skip	No	0	No	No	No	No	No	No	One to two acres	13	No	No	Mbeya	Does not know anyone	0 tsh	No formal education	Monthly	33.03	Has never used vaccine
No	Mud, sticks	None	Female	55	Over five years	Yes	Valid skip	Valid skip	No	40	No	No	No	No	No	No	More than three acres	1	No	No	Mbeya	Does not know anyone	0 tsh	No formal education	Once a year or less frequently	0.01	Has never used vaccine
Yes	Mud, sticks	None	Female	64	One to five years	No	Valid skip	Valid skip	Yes	40	No	No	No	No	No	No	One to two acres	2	No	No	Singida	Community member	0 tsh	No formal education	Twice a year	0.02	Has never used vaccine
No	Brick or cement	None	Female	72	Over five years	No	Valid skip	Valid skip	No	0	No	No	No	No	No	No	One to two acres	11	No	No	Mbeya	Does not know anyone	1-25,000 tsh	No formal education	Once a year or less frequently	0.11	Has never used vaccine
Yes	Brick or cement	One to three trips	Female	34	Over five years	No	Valid skip	Valid skip	Yes	0	No	No	No	No	No	No	More than three acres	95	No	No	Arusha	Does not know anyone	100,001 - 200,000 tsh	Primary school	Monthly	2.35	Has never used vaccine
Yes	Mud, sticks	One to three trips	Male	30	Less than one year	Yes	Valid skip	Valid skip	Yes	60	No	No	No	No	Yes	No	One to two acres	2	No	No	Arusha	Does not know anyone	25,001 - 100,000 tsh	Primary school	Twice a year	2.02	Has never used vaccine
No	Brick or cement	One to three trips	Female	71	Invalid skip	No	Valid skip	Valid skip	No	0	Yes	No	No	No	No	No	Less than one acre	5	No	No	Mbeya	Does not know anyone	100,001 - 200,000 tsh	No formal education	Twice a year	0.05	Has never used vaccine
Yes	Mud, sticks	Four or more trips	Female	40	Invalid skip	Yes	Valid skip	Valid skip	Yes	0	No	No	No	Yes	No	No	More than three acres	9	No	No	Arusha	Does not know anyone	100,001 - 200,000 tsh	Primary school	Does not eat	16.29	Has never used vaccine
No	Mud, sticks	One to three trips	Female	67	Over five years	No	Valid skip	Valid skip	Yes	100	No	No	No	No	No	No	One to two acres	0	No	No	Arusha	Does not know anyone	400,001 - 700,000 tsh	No formal education	Twice a year	9.4	Has never used vaccine
Yes	Mud, sticks	One to three trips	Female	51	Over five years	Yes	Valid skip	Valid skip	Yes	40	No	No	No	No	No	No	One to two acres	10	No	No	Arusha	Does not know anyone	200,001 - 400,000 tsh	Primary school	Twice a year	6.7	Has never used vaccine
Yes	Mud, sticks	One to three trips	Female	30	Over five years	Yes	Valid skip	Valid skip	Yes	60	No	No	No	No	No	No	More than three acres	4	No	No	Arusha	Does not know anyone	0 tsh	No formal education	Monthly	6.24	Has never used vaccine
Yes	Brick or cement	One to three trips	Female	68	Less than one year	No	Valid skip	Valid skip	No	40	No	No	No	No	No	No	More than three acres	0	No	No	Mbeya	Does not know anyone	0 tsh	No formal education	Twice a year	0	Has never used vaccine
No	Brick or cement	One to three trips	Female	51	Over five years	No	Valid skip	Valid skip	No	0	Yes	No	No	No	No	No	One to two acres	8	No	No	Mbeya	Does not know anyone	0 tsh	Primary school	Once a year or less frequently	3.81	Has never used vaccine
Yes	Brick or cement	One to three trips	Female	70	Over five years	No	Valid skip	Valid skip	Yes	0	No	No	No	No	No	No	More than three acres	18	No	No	Mbeya	Does not know anyone	0 tsh	No formal education	Twice a year	0.18	Has never used vaccine
Yes	Brick or cement	One to three trips	Male	49	Over five years	No	Valid skip	Valid skip	No	0	No	No	No	No	Yes	No	More than three acres	9	No	No	Mbeya	Does not know anyone	100,001 - 200,000 tsh	Primary school	Once a year or less frequently	0.09	Has never used vaccine
No	Brick or cement	None	Female	57	Over five years	No	Valid skip	Valid skip	No	0	No	No	No	No	No	No	Less than one acre	10	No	No	Mbeya	Does not know anyone	0 tsh	No formal education	Once a year or less frequently	0.1	Has never used vaccine
No	Mud, sticks	None	Female	76	One to five years	No	Valid skip	Valid skip	No	20	No	No	No	No	No	No	One to two acres	0	No	No	Singida	Does not know anyone	0 tsh	Primary school	Twice a year	0	Has never used vaccine
No	Brick or cement	One to three trips	Male	30	Less than one year	No	Valid skip	Valid skip	Yes	0	No	No	No	No	No	No	One to two acres	0	No	No	Singida	Does not know anyone	0 tsh	Primary school	Monthly	0.08	Has never used vaccine
Yes	Brick or cement	Four or more trips	Male	33	One to five years	No	Valid skip	Valid skip	Yes	40	No	No	No	No	No	No	One to two acres	6	No	No	Singida	Does not know anyone	Over 700,000 tsh	Secondary school and above	Twice a year	0.06	Has never used vaccine
Yes	Mud, sticks	One to three trips	Female	47	One to five years	Yes	Valid skip	Valid skip	Yes	0	No	No	No	No	No	No	More than three acres	7	No	No	Arusha	Does not know anyone	0 tsh	No formal education	Twice a year	20.37	Has never used vaccine
Yes	Mud, sticks	One to three trips	Female	29	Over five years	No	Valid skip	Valid skip	Yes	0	No	No	No	No	No	No	More than three acres	14	No	No	Arusha	Does not know anyone	400,001 - 700,000 tsh	Primary school	Monthly	2.14	Has never used vaccine
Yes	Mud, sticks	Four or more trips	Female	38	Over five years	Yes	Valid skip	Valid skip	Yes	0	No	No	No	No	No	No	More than three acres	14	No	No	Arusha	Does not know anyone	0 tsh	No formal education	Once a year or less frequently	42.14	Has never used vaccine
No	Mud, sticks	None	Male	68	One to five years	No	Valid skip	Valid skip	Yes	0	No	No	No	No	No	No	One to two acres	15	No	No	Singida	Does not know anyone	25,001 - 100,000 tsh	Primary school	Once a year or less frequently	0.28	Has never used vaccine
No	Mud, sticks	None	Female	42	One to five years	Yes	Valid skip	Valid skip	Yes	0	Yes	No	No	No	No	No	One to two acres	4	No	No	Arusha	Does not know anyone	0 tsh	No formal education	Twice a year	3.14	Has never used vaccine
Yes	Mud, sticks	One to three trips	Female	66	Over five years	Yes	Valid skip	Valid skip	No	0	No	No	No	No	No	No	Less than one acre	17	No	No	Arusha	Does not know anyone	1-25,000 tsh	No formal education	Monthly	0.17	Has never used vaccine
Yes	Brick or cement	One to three trips	Female	70	Invalid skip	No	Valid skip	Valid skip	Yes	40	Yes	No	No	No	No	No	One to two acres	1	No	No	Mbeya	Neighbor	0 tsh	Primary school	Does not eat	0.11	Has never used vaccine
Yes	Mud, sticks	One to three trips	Male	22	One to five years	Yes	Valid skip	Valid skip	Yes	80	No	No	No	No	No	No	Does not own land	12	No	No	Singida	Family member	25,001 - 100,000 tsh	Secondary school and above	Twice a year	2.62	Has never used vaccine
Yes	Mud, sticks	None	Male	71	One to five years	Yes	Valid skip	Valid skip	Yes	0	No	No	No	No	No	No	One to two acres	6	No	No	Singida	Does not know anyone	25,001 - 100,000 tsh	No formal education	Monthly	0.06	Has never used vaccine
No	Mud, sticks	One to three trips	Female	46	Over five years	Yes	Valid skip	Valid skip	Yes	0	No	No	No	No	Yes	No	More than three acres	2	No	No	Arusha	Does not know anyone	0 tsh	Primary school	Once a year or less frequently	3.52	Has never used vaccine
Yes	Brick or cement	One to three trips	Female	39	One to five years	No	Valid skip	Valid skip	No	20	Yes	No	No	No	No	No	Less than one acre	30	No	No	Singida	Does not know anyone	25,001 - 100,000 tsh	Primary school	Monthly	0.3	Has never used vaccine
No	Brick or cement	One to three trips	Female	66	Over five years	Yes	Valid skip	Valid skip	Yes	40	No	No	No	No	No	No	One to two acres	9	No	No	Singida	Does not know anyone	25,001 - 100,000 tsh	No formal education	Monthly	0.17	Has never used vaccine
No	Brick or cement	None	Female	72	Over five years	Yes	Valid skip	Valid skip	No	0	No	No	No	No	No	No	More than three acres	7	No	No	Mbeya	Does not know anyone	25,001 - 100,000 tsh	No formal education	Monthly	0.07	Has never used vaccine
Yes	Mud, sticks	None	Female	36	Over five years	Yes	Valid skip	Valid skip	No	0	No	No	No	No	No	No	Does not own land	3	No	No	Arusha	Does not know anyone	25,001 - 100,000 tsh	No formal education	Monthly	2.33	Has never used vaccine
Yes	Brick or cement	One to three trips	Female	32	Over five years	Yes	Valid skip	Valid skip	No	0	No	No	No	No	No	No	More than three acres	7	No	No	Mbeya	Does not know anyone	1-25,000 tsh	Primary school	Monthly	15.54	Has never used vaccine
Yes	Brick or cement	Four or more trips	Female	70	Over five years	No	Valid skip	Valid skip	Yes	0	No	No	No	No	No	No	One to two acres	1	No	No	Mbeya	Does not know anyone	1-25,000 tsh	No formal education	Twice a year	0.01	Has never used vaccine
Yes	Mud, sticks	One to three trips	Female	34	Over five years	No	Valid skip	Valid skip	Yes	40	No	No	No	No	No	No	More than three acres	19	No	No	Arusha	Does not know anyone	0 tsh	No formal education	Once a year or less frequently	11.49	Has never used vaccine
Yes	Mud, sticks	One to three trips	Female	27	Over five years	Yes	Valid skip	Valid skip	No	0	No	No	No	No	No	No	Less than one acre	8	No	No	Arusha	Does not know anyone	0 tsh	No formal education	Does not eat	6.88	Has never used vaccine
No	Brick or cement	None	Female	72	Over five years	No	Valid skip	Valid skip	Yes	40	No	No	No	No	No	No	More than three acres	3	No	No	Mbeya	Community member	1-25,000 tsh	No formal education	Monthly	0.04	Has never used vaccine
No	Mud, sticks	One to three trips	Female	56	One to five years	Yes	Valid skip	Valid skip	Yes	20	Yes	No	No	No	Yes	No	Less than one acre	0	No	No	Arusha	Neighbor	200,001 - 400,000 tsh	Secondary school and above	Monthly	2.5	Has never used vaccine
Yes	Mud, sticks	One to three trips	Female	32	One to five years	Yes	Valid skip	Valid skip	No	0	No	No	No	No	No	No	More than three acres	9	No	No	Mbeya	Does not know anyone	25,001 - 100,000 tsh	No formal education	Monthly	0.09	Has never used vaccine
Yes	Brick or cement	One to three trips	Male	41	Less than one year	No	Valid skip	Valid skip	Yes	0	No	No	No	No	No	No	Does not own land	4	No	No	Mbeya	Does not know anyone	25,001 - 100,000 tsh	Secondary school and above	Does not eat	0.04	Has never used vaccine
Yes	Mud, sticks	One to three trips	Female	26	One to five years	Yes	Valid skip	Valid skip	No	0	No	No	No	No	No	No	More than three acres	6	No	No	Arusha	Does not know anyone	400,001 - 700,000 tsh	Primary school	Monthly	15.86	Has never used vaccine
Yes	Brick or cement	One to three trips	Male	40	One to five years	Yes	Valid skip	Valid skip	Yes	0	No	No	No	No	No	No	One to two acres	11	No	No	Singida	Does not know anyone	200,001 - 400,000 tsh	Primary school	Monthly	5.48	Has never used vaccine
Yes	Brick or cement	None	Female	72	Over five years	No	Valid skip	Valid skip	Yes	20	No	No	No	No	No	No	Does not own land	9	No	No	Mbeya	Neighbor	25,001 - 100,000 tsh	No formal education	Does not eat	0.49	Has never used vaccine
Yes	Mud, sticks	None	Female	30	One to five years	Yes	Valid skip	Valid skip	Yes	0	No	No	No	No	No	No	One to two acres	6	No	No	Arusha	Does not know anyone	0 tsh	Primary school	Twice a year	1.56	Has never used vaccine
Yes	Mud, sticks	One to three trips	Female	41	One to five years	Yes	Valid skip	Valid skip	Yes	100	Yes	No	Yes	No	Yes	No	Less than one acre	2	No	No	Arusha	Does not know anyone	1-25,000 tsh	Primary school	Twice a year	1.02	Has never used vaccine
Yes	Mud, sticks	One to three trips	Female	77	Over five years	Yes	Valid skip	Valid skip	Yes	0	No	No	No	No	No	No	More than three acres	4	No	No	Arusha	Does not know anyone	100,001 - 200,000 tsh	No formal education	Does not eat	4.04	Has never used vaccine
Yes	Mud, sticks	Four or more trips	Female	80	One to five years	Yes	Valid skip	Valid skip	Yes	40	No	No	No	No	No	No	One to two acres	0	No	No	Arusha	Does not know anyone	100,001 - 200,000 tsh	No formal education	Does not eat	0	Has never used vaccine
Yes	Mud, sticks	None	Male	50	Over five years	Yes	Valid skip	Valid skip	No	0	Yes	No	No	No	Yes	No	One to two acres	14	No	No	Singida	Does not know anyone	0 tsh	Primary school	Twice a year	0.14	Has never used vaccine
Yes	Mud, sticks	One to three trips	Female	33	Over five years	Yes	Valid skip	Valid skip	Yes	60	No	Yes	No	Yes	No	No	One to two acres	7	No	No	Arusha	Community member	200,001 - 400,000 tsh	Primary school	Twice a year	1.47	Has never used vaccine
Yes	Mud, sticks	One to three trips	Female	20	One to five years	Yes	Valid skip	Valid skip	Yes	20	No	No	No	No	Yes	No	More than three acres	4	No	No	Mbeya	Does not know anyone	100,001 - 200,000 tsh	No formal education	Monthly	13.54	Has never used vaccine
Yes	Brick or cement	One to three trips	Female	31	Invalid skip	Yes	Valid skip	Valid skip	No	20	No	No	No	No	No	No	One to two acres	0	No	No	Arusha	Does not know anyone	25,001 - 100,000 tsh	Primary school	Twice a year	18.4	Has never used vaccine
Yes	Mud, sticks	One to three trips	Female	33	Invalid skip	Yes	Valid skip	Valid skip	Yes	40	No	No	No	Yes	No	No	One to two acres	15	No	No	Arusha	Does not know anyone	100,001 - 200,000 tsh	Primary school	Twice a year	4.05	Has never used vaccine
Yes	Mud, sticks	None	Male	60	Over five years	No	Valid skip	Valid skip	Yes	0	No	No	No	No	No	No	More than three acres	24	No	No	Arusha	Does not know anyone	1-25,000 tsh	No formal education	Twice a year	5.84	Has never used vaccine
Yes	Mud, sticks	Four or more trips	Female	25	Over five years	Yes	Valid skip	Valid skip	Yes	0	No	No	No	No	No	No	More than three acres	11	No	No	Arusha	Does not know anyone	Over 700,000 tsh	Secondary school and above	Monthly	144.31	Has never used vaccine
Yes	Mud, sticks	None	Male	27	Over five years	Yes	Valid skip	Valid skip	Yes	20	Yes	No	No	No	Yes	No	One to two acres	2	No	No	Singida	Does not know anyone	1-25,000 tsh	Primary school	Monthly	0.02	Has never used vaccine
Yes	Mud, sticks	One to three trips	Female	57	Less than one year	No	Valid skip	Valid skip	No	0	No	No	No	No	No	No	Less than one acre	7	No	No	Arusha	Does not know anyone	0 tsh	No formal education	Once a year or less frequently	15.07	Has never used vaccine
Yes	Brick or cement	One to three trips	Female	75	Over five years	No	Valid skip	Valid skip	No	0	No	No	No	No	No	No	One to two acres	12	No	No	Mbeya	Does not know anyone	1-25,000 tsh	No formal education	Twice a year	1.34	Has never used vaccine
No	Mud, sticks	One to three trips	Female	30	Over five years	Yes	Valid skip	Valid skip	Yes	20	No	No	No	No	No	No	One to two acres	6	No	No	Arusha	Does not know anyone	100,001 - 200,000 tsh	No formal education	Once a year or less frequently	35.36	Has never used vaccine
Yes	Brick or cement	One to three trips	Male	38	One to five years	Yes	Valid skip	Valid skip	No	20	No	No	No	No	No	No	More than three acres	50	No	No	Mbeya	Does not know anyone	25,001 - 100,000 tsh	Primary school	Monthly	0.5	Has never used vaccine
Yes	Mud, sticks	One to three trips	Female	19	One to five years	Yes	Valid skip	Valid skip	No	0	No	No	No	No	No	No	Less than one acre	3	No	No	Arusha	Does not know anyone	100,001 - 200,000 tsh	Primary school	Does not eat	9.33	Has never used vaccine
No	Mud, sticks	One to three trips	Female	50	Over five years	Yes	Valid skip	Valid skip	Yes	20	No	Yes	No	No	No	No	More than three acres	3	No	No	Arusha	Neighbor	100,001 - 200,000 tsh	No formal education	Twice a year	1.43	Has never used vaccine
Yes	Mud, sticks	None	Female	29	Over five years	Yes	Valid skip	Valid skip	Yes	0	Yes	No	No	No	Yes	No	More than three acres	4	No	No	Arusha	Does not know anyone	0 tsh	No formal education	Twice a year	1.64	Has never used vaccine
Yes	Brick or cement	Four or more trips	Female	48	One to five years	Yes	Valid skip	Valid skip	No	0	Yes	No	No	No	No	No	One to two acres	9	No	No	Mbeya	Does not know anyone	100,001 - 200,000 tsh	Primary school	Twice a year	0.09	Has never used vaccine
Yes	Mud, sticks	One to three trips	Female	36	Over five years	Yes	Valid skip	Valid skip	Yes	60	No	No	No	No	No	No	One to two acres	5	No	No	Arusha	Does not know anyone	1-25,000 tsh	No formal education	Once a year or less frequently	3.85	Has never used vaccine
No	Mud, sticks	One to three trips	Male	72	One to five years	No	Valid skip	Valid skip	No	0	No	No	No	No	No	No	One to two acres	14	No	No	Singida	Does not know anyone	1-25,000 tsh	No formal education	Monthly	0.14	Has never used vaccine
No	Mud, sticks	None	Female	40	One to five years	Yes	Valid skip	Valid skip	No	0	No	No	No	No	No	No	Does not own land	9	No	No	Arusha	Does not know anyone	25,001 - 100,000 tsh	Primary school	Once a year or less frequently	0.09	Has never used vaccine
Yes	Mud, sticks	One to three trips	Female	61	Over five years	Yes	Valid skip	Valid skip	Yes	0	No	No	No	No	No	No	More than three acres	6	No	No	Arusha	Does not know anyone	100,001 - 200,000 tsh	No formal education	Does not eat	65.06	Has never used vaccine
Yes	Brick or cement	None	Female	80	Over five years	No	Valid skip	Valid skip	No	0	No	No	No	No	No	No	One to two acres	2	No	No	Arusha	Does not know anyone	0 tsh	No formal education	Does not eat	7.22	Has never used vaccine
No	Mud, sticks	None	Male	44	One to five years	No	Valid skip	Valid skip	Yes	80	No	No	No	No	No	No	Does not own land	0	No	No	Singida	Does not know anyone	0 tsh	No formal education	Does not eat	0	Has never used vaccine
No	Mud, sticks	One to three trips	Female	57	Over five years	No	Valid skip	Valid skip	No	20	No	No	No	No	No	No	More than three acres	0	No	No	Arusha	Neighbor	1-25,000 tsh	No formal education	Once a year or less frequently	17.7	Has never used vaccine
No	Mud, sticks	None	Female	52	Less than one year	Yes	Valid skip	Valid skip	No	0	No	No	No	No	No	No	Does not own land	10	No	No	Arusha	Does not know anyone	1-25,000 tsh	Primary school	Monthly	0.1	Has never used vaccine
Yes	Mud, sticks	None	Female	30	Over five years	Yes	Valid skip	Valid skip	No	0	No	No	No	No	No	No	More than three acres	6	No	No	Arusha	Does not know anyone	1-25,000 tsh	No formal education	Once a year or less frequently	5.06	Has never used vaccine
Yes	Mud, sticks	One to three trips	Female	29	Over five years	Yes	Valid skip	Valid skip	No	40	No	No	No	No	Yes	No	One to two acres	5	No	No	Mbeya	Does not know anyone	25,001 - 100,000 tsh	No formal education	Monthly	1.05	Has never used vaccine
Yes	Mud, sticks	One to three trips	Female	25	One to five years	No	Valid skip	Valid skip	No	20	Yes	No	Yes	No	Yes	No	One to two acres	5	No	No	Arusha	Neighbor	0 tsh	Primary school	Twice a year	6.75	Has never used vaccine
Yes	Mud, sticks	One to three trips	Female	45	Over five years	Yes	Valid skip	Valid skip	Yes	80	No	No	No	No	No	No	One to two acres	4	No	No	Arusha	Does not know anyone	1-25,000 tsh	Primary school	Twice a year	1.54	Has never used vaccine
Yes	Mud, sticks	Four or more trips	Female	34	Less than one year	No	Valid skip	Valid skip	No	0	No	No	No	No	No	No	More than three acres	13	No	No	Arusha	Does not know anyone	200,001 - 400,000 tsh	No formal education	Monthly	16.13	Has never used vaccine
Yes	Brick or cement	Four or more trips	Male	28	One to five years	Yes	Valid skip	Valid skip	No	0	No	No	No	No	No	No	More than three acres	33	No	No	Singida	Does not know anyone	0 tsh	Secondary school and above	Weekly	0.33	Has never used vaccine
No	Mud, sticks	None	Female	58	One to five years	Yes	Valid skip	Valid skip	Yes	0	Yes	No	No	No	No	No	Does not own land	1	No	No	Arusha	Neighbor	25,001 - 100,000 tsh	Primary school	Twice a year	0.21	Has never used vaccine
Yes	Mud, sticks	One to three trips	Female	66	Over five years	Yes	Valid skip	Valid skip	No	0	No	No	No	No	No	No	Does not own land	45	No	No	Singida	Does not know anyone	400,001 - 700,000 tsh	No formal education	Monthly	28.55	Has never used vaccine
No	Brick or cement	None	Female	38	One to five years	Yes	Valid skip	Valid skip	Yes	0	No	No	No	No	No	No	Less than one acre	0	No	No	Singida	Does not know anyone	25,001 - 100,000 tsh	Primary school	Once a year or less frequently	0	Has never used vaccine
Yes	Brick or cement	One to three trips	Male	36	Over five years	No	Yes	Yes	Yes	40	No	No	No	No	No	Yes	More than three acres	7	Yes	Yes	Singida	Community member	0 tsh	Secondary school and above	Monthly	0.47	Paid for vaccine
Yes	Brick or cement	One to three trips	Male	49	Over five years	No	Yes	Yes	Yes	80	Yes	No	Yes	No	Yes	Yes	More than three acres	7	Yes	No	Singida	Friend	200,001 - 400,000 tsh	Primary school	Twice a year	31.37	Paid for vaccine
Yes	Brick or cement	None	Male	49	Over five years	No	Yes	Yes	No	80	Yes	No	Yes	No	Yes	Yes	More than three acres	18	Yes	No	Mbeya	Neighbor	0 tsh	Primary school	Monthly	0.4	Paid for vaccine
Yes	Brick or cement	One to three trips	Male	38	One to five years	Yes	No	Yes	Yes	80	No	No	Yes	No	No	Yes	Does not own land	0	Yes	No	Mbeya	Does not know anyone	200,001 - 400,000 tsh	Secondary school and above	Monthly	0	Paid for vaccine
No	Brick or cement	One to three trips	Female	30	Over five years	Yes	Yes	No	Yes	80	Yes	No	Yes	No	No	Yes	More than three acres	0	Yes	No	Mbeya	Friend	25,001 - 100,000 tsh	Primary school	Monthly	5.6	Paid for vaccine
Yes	Mud, sticks	One to three trips	Female	38	Over five years	No	Yes	Yes	Yes	20	No	No	No	Yes	No	Yes	One to two acres	13	Yes	No	Arusha	Neighbor	200,001 - 400,000 tsh	Primary school	Twice a year	14.53	Received vaccine free
Yes	Brick or cement	One to three trips	Female	40	One to five years	No	No	Yes	Yes	80	No	No	No	No	No	Yes	One to two acres	6	Yes	Yes	Mbeya	Neighbor	1-25,000 tsh	Primary school	Does not eat	0.06	Paid for vaccine
Yes	Brick or cement	None	Male	22	Over five years	Yes	Valid skip	Valid skip	No	60	Yes	No	No	No	No	Yes	More than three acres	2	No	No	Singida	Neighbor	0 tsh	Primary school	Once a year or less frequently	1.02	Has never used vaccine
No	Brick or cement	None	Male	89	Over five years	No	Yes	Yes	Yes	60	Yes	No	No	No	Yes	Yes	More than three acres	8	Yes	No	Singida	Neighbor	0 tsh	Primary school	Twice a year	0.08	Paid for vaccine
Yes	Mud, sticks	One to three trips	Male	78	Over five years	No	No	Yes	Yes	60	Yes	No	No	No	Yes	Yes	Does not own land	10	Yes	Yes	Singida	Does not know anyone	100,001 - 200,000 tsh	No formal education	Twice a year	2.4	Paid for vaccine
Yes	Mud, sticks	One to three trips	Female	22	Over five years	Yes	No	No	Yes	80	Yes	No	Yes	No	No	Yes	More than three acres	19	Yes	No	Arusha	Neighbor	100,001 - 200,000 tsh	Primary school	Twice a year	5.99	Paid for vaccine
Yes	Mud, sticks	One to three trips	Female	40	Invalid skip	Yes	Yes	Yes	Yes	40	Yes	No	No	Yes	No	Yes	More than three acres	33	Yes	Yes	Arusha	Family member	Over 700,000 tsh	Primary school	Monthly	22.13	Paid for vaccine
Yes	Brick or cement	One to three trips	Female	63	Over five years	No	No	No	Yes	40	Yes	No	No	No	No	Yes	More than three acres	14	Yes	No	Singida	Neighbor	1-25,000 tsh	Primary school	Twice a year	0.34	Paid for vaccine
Yes	Brick or cement	Four or more trips	Male	27	Less than one year	No	Yes	Yes	Yes	100	No	No	Yes	No	Yes	Yes	One to two acres	10	Yes	Yes	Mbeya	Neighbor	400,001 - 700,000 tsh	Secondary school and above	Weekly	0.1	Paid for vaccine
Yes	Brick or cement	None	Female	60	Over five years	Yes	Yes	Yes	Yes	20	No	No	No	No	No	Yes	More than three acres	15	Yes	No	Mbeya	Does not know anyone	1-25,000 tsh	Primary school	Twice a year	0.15	Paid for vaccine
Yes	Brick or cement	Four or more trips	Female	45	Over five years	No	Yes	Yes	No	40	Yes	No	No	No	Yes	Yes	More than three acres	9	Yes	No	Singida	Neighbor	Over 700,000 tsh	Primary school	Monthly	4.29	Paid for vaccine
Yes	Mud, sticks	One to three trips	Female	61	Over five years	Yes	Valid skip	Valid skip	Yes	80	Yes	No	No	No	No	Yes	Does not own land	4	No	No	Arusha	Does not know anyone	1-25,000 tsh	Primary school	Monthly	0.04	Has never used vaccine
Yes	Mud, sticks	One to three trips	Female	39	One to five years	No	Valid skip	Valid skip	Yes	100	Yes	No	Yes	No	Yes	Yes	One to two acres	1	No	No	Arusha	Community member	0 tsh	Primary school	Twice a year	3.01	Has never used vaccine
Yes	Brick or cement	None	Female	37	One to five years	No	Yes	Yes	Yes	80	Yes	Yes	No	No	Yes	Yes	More than three acres	16	Yes	Yes	Mbeya	Neighbor	200,001 - 400,000 tsh	Primary school	Twice a year	2.96	Paid for vaccine
No	Brick or cement	Four or more trips	Female	62	Over five years	No	Valid skip	Valid skip	Yes	0	No	No	No	No	No	Yes	Less than one acre	1	No	No	Mbeya	Does not know anyone	0 tsh	Primary school	Monthly	0.01	Has never used vaccine
Yes	Brick or cement	One to three trips	Male	26	Over five years	No	Yes	Yes	Yes	100	Yes	No	Yes	No	No	Yes	One to two acres	9	Yes	No	Mbeya	Neighbor	200,001 - 400,000 tsh	Secondary school and above	Monthly	1.89	Paid for vaccine
Yes	Mud, sticks	None	Female	28	Over five years	Yes	No	No	Yes	0	No	Yes	No	Yes	No	Yes	One to two acres	12	Yes	No	Arusha	Neighbor	0 tsh	Primary school	Does not eat	5.12	Received vaccine free
Yes	Brick or cement	One to three trips	Male	65	Over five years	No	No	Yes	Yes	40	No	No	Yes	No	No	Yes	More than three acres	16	Yes	Yes	Mbeya	Family member	Over 700,000 tsh	No formal education	Weekly	17.36	Paid for vaccine
Yes	Mud, sticks	One to three trips	Male	37	Over five years	No	Yes	Yes	Yes	80	Yes	Yes	No	Yes	Yes	Yes	Does not own land	4	Yes	No	Arusha	Family member	0 tsh	Primary school	Monthly	2.74	Paid for vaccine
Yes	Brick or cement	Four or more trips	Female	55	Over five years	No	Valid skip	Valid skip	Yes	80	Yes	No	No	No	No	Yes	More than three acres	22	No	No	Mbeya	Neighbor	200,001 - 400,000 tsh	Primary school	Weekly	0.22	Has never used vaccine
Yes	Brick or cement	Four or more trips	Female	60	Invalid skip	No	Yes	Yes	Yes	60	Yes	No	No	No	No	Yes	More than three acres	7	Yes	No	Mbeya	Family member	1-25,000 tsh	No formal education	Monthly	0.07	Paid for vaccine
Yes	Brick or cement	One to three trips	Male	20	Over five years	Yes	Valid skip	Valid skip	Yes	0	No	No	No	No	No	Yes	One to two acres	70	No	No	Arusha	Does not know anyone	400,001 - 700,000 tsh	Primary school	Monthly	0.7	Has never used vaccine
Yes	Brick or cement	Four or more trips	Male	51	Over five years	No	Yes	Invalid skip	Yes	80	Yes	No	No	No	No	Yes	More than three acres	77	Yes	No	Singida	Neighbor	200,001 - 400,000 tsh	Secondary school and above	Weekly	5.17	Paid for vaccine
Yes	Brick or cement	One to three trips	Female	55	One to five years	Yes	No	No	Yes	80	Yes	No	No	No	No	Yes	More than three acres	136	Yes	Yes	Arusha	Neighbor	100,001 - 200,000 tsh	Primary school	Monthly	19.06	Paid for vaccine
Yes	Brick or cement	Four or more trips	Female	30	Over five years	No	Yes	Yes	Yes	100	Yes	No	No	No	Yes	Yes	More than three acres	30	Yes	No	Singida	Friend	200,001 - 400,000 tsh	Primary school	Twice a year	71.8	Paid for vaccine
Yes	Brick or cement	None	Female	53	Over five years	No	Yes	Yes	Yes	20	No	No	No	No	Yes	Yes	One to two acres	4	Yes	Yes	Arusha	Community member	0 tsh	Primary school	Weekly	4.34	Paid for vaccine
No	Mud, sticks	One to three trips	Female	45	Over five years	No	No	No	Yes	20	No	Yes	No	No	Yes	Yes	More than three acres	10	Yes	No	Arusha	Neighbor	25,001 - 100,000 tsh	No formal education	Does not eat	3.5	Received vaccine free
Yes	Brick or cement	One to three trips	Female	50	One to five years	No	Valid skip	Valid skip	Yes	80	Yes	No	No	No	No	Yes	One to two acres	10	No	No	Mbeya	Neighbor	25,001 - 100,000 tsh	Primary school	Monthly	0.1	Has never used vaccine
Yes	Mud, sticks	One to three trips	Male	43	Over five years	Yes	No	No	Yes	0	No	No	No	No	No	Yes	More than three acres	32	Yes	No	Arusha	Does not know anyone	0 tsh	Primary school	Does not eat	17.62	Paid for vaccine
Yes	Mud, sticks	None	Male	62	Over five years	No	Yes	Yes	Yes	100	Yes	Yes	No	No	No	Yes	More than three acres	15	Yes	Yes	Singida	Neighbor	25,001 - 100,000 tsh	Primary school	Weekly	13.25	Paid for vaccine
No	Mud, sticks	One to three trips	Female	64	Over five years	Yes	Yes	Yes	Yes	0	No	No	No	No	No	Yes	One to two acres	4	Yes	Yes	Singida	Does not know anyone	0 tsh	No formal education	Twice a year	0.04	Paid for vaccine
Yes	Brick or cement	One to three trips	Male	43	Over five years	Yes	Yes	Yes	Yes	100	No	No	No	No	No	Yes	One to two acres	26	Yes	Yes	Singida	Friend	200,001 - 400,000 tsh	Primary school	Monthly	0.37	Paid for vaccine
No	Mud, sticks	One to three trips	Female	45	Over five years	Yes	No	No	Yes	0	No	No	No	No	No	Yes	More than three acres	10	Yes	No	Arusha	Community member	400,001 - 700,000 tsh	Primary school	Twice a year	6.5	Received vaccine free
Yes	Mud, sticks	One to three trips	Male	52	Over five years	Yes	Valid skip	Valid skip	Yes	80	Yes	No	No	No	No	Yes	More than three acres	13	No	No	Arusha	Does not know anyone	400,001 - 700,000 tsh	Primary school	Twice a year	10.33	Has never used vaccine
Yes	Mud, sticks	One to three trips	Female	25	One to five years	No	Yes	Yes	Yes	100	Yes	No	Yes	No	Yes	Yes	Less than one acre	10	Yes	No	Arusha	Community member	25,001 - 100,000 tsh	Primary school	Twice a year	3.3	Paid for vaccine
Yes	Brick or cement	One to three trips	Female	34	Over five years	Yes	Yes	Yes	Yes	100	Yes	No	No	No	Yes	Yes	Does not own land	21	Yes	No	Singida	Neighbor	25,001 - 100,000 tsh	Primary school	Monthly	0.21	Received vaccine free
Yes	Brick or cement	One to three trips	Female	44	Invalid skip	No	Yes	Yes	Yes	60	Yes	No	No	No	No	Yes	One to two acres	0	Yes	No	Mbeya	Neighbor	100,001 - 200,000 tsh	Secondary school and above	Monthly	0	Paid for vaccine
Yes	Brick or cement	One to three trips	Male	65	Over five years	Yes	Valid skip	Valid skip	Yes	40	No	No	No	No	No	Yes	One to two acres	10	No	No	Singida	Neighbor	0 tsh	Primary school	Monthly	0.11	Has never used vaccine
Yes	Brick or cement	One to three trips	Female	40	Over five years	Yes	Valid skip	Valid skip	Yes	0	No	No	No	No	No	Yes	More than three acres	0	No	No	Mbeya	Does not know anyone	1-25,000 tsh	No formal education	Once a year or less frequently	0.04	Has never used vaccine
Yes	Brick or cement	One to three trips	Female	82	Over five years	No	Yes	Yes	Yes	0	No	No	No	No	No	Yes	More than three acres	15	Yes	Yes	Mbeya	Family member	1-25,000 tsh	Primary school	Twice a year	1.55	Received vaccine free
Yes	Brick or cement	One to three trips	Female	60	Less than one year	No	Yes	Yes	Yes	100	No	No	No	Yes	No	Yes	One to two acres	313	Yes	Yes	Arusha	Neighbor	Over 700,000 tsh	Secondary school and above	Monthly	19.54	Paid for vaccine
Yes	Brick or cement	None	Female	41	Over five years	No	No	Yes	No	0	No	No	No	No	No	Yes	More than three acres	13	Yes	No	Mbeya	Does not know anyone	400,001 - 700,000 tsh	Primary school	Once a year or less frequently	0.13	Paid for vaccine
Yes	Brick or cement	Four or more trips	Female	29	Over five years	No	No	Yes	No	60	No	Yes	No	Yes	No	Yes	One to two acres	0	Yes	No	Mbeya	Neighbor	0 tsh	Primary school	Twice a year	0	Paid for vaccine
No	Brick or cement	None	Female	69	Over five years	No	Yes	Yes	Yes	40	No	No	No	No	No	Yes	Less than one acre	11	Yes	No	Mbeya	Does not know anyone	0 tsh	No formal education	Twice a year	0.11	Paid for vaccine
No	Mud, sticks	One to three trips	Female	47	Over five years	Yes	No	No	Yes	0	No	No	No	No	No	Yes	One to two acres	9	No	No	Arusha	Family member	100,001 - 200,000 tsh	No formal education	Monthly	1.89	Paid for vaccine
Yes	Brick or cement	Four or more trips	Male	76	Over five years	No	Yes	Yes	Yes	40	Yes	No	No	Yes	No	Yes	More than three acres	25	Yes	No	Mbeya	Friend	25,001 - 100,000 tsh	Secondary school and above	Monthly	0.25	Paid for vaccine
Yes	Mud, sticks	One to three trips	Female	30	Over five years	Yes	No	No	Yes	60	Yes	Yes	No	Yes	No	Yes	More than three acres	16	Yes	No	Arusha	Does not know anyone	400,001 - 700,000 tsh	Primary school	Twice a year	9.86	Received vaccine free
No	Brick or cement	One to three trips	Female	44	One to five years	Yes	No	No	Yes	60	Yes	No	No	No	No	Yes	One to two acres	6	Yes	No	Arusha	Does not know anyone	1-25,000 tsh	No formal education	Twice a year	4.16	Received vaccine free
Yes	Brick or cement	None	Female	66	Over five years	Yes	No	Yes	No	60	Yes	No	No	No	Yes	Yes	One to two acres	18	Yes	No	Singida	Neighbor	0 tsh	Primary school	Twice a year	0.48	Paid for vaccine
No	Mud, sticks	One to three trips	Female	41	Over five years	Yes	No	No	Yes	20	No	No	No	No	No	Yes	One to two acres	4	Yes	Yes	Arusha	Community member	200,001 - 400,000 tsh	No formal education	Monthly	3.74	Received vaccine free
Yes	Brick or cement	None	Male	39	Over five years	No	Valid skip	Valid skip	Yes	0	No	No	No	No	No	Yes	More than three acres	1	No	No	Singida	Does not know anyone	100,001 - 200,000 tsh	Primary school	Twice a year	0.05	Has never used vaccine
Yes	Mud, sticks	Four or more trips	Female	57	Over five years	Yes	No	Yes	Yes	100	No	No	No	No	No	Yes	More than three acres	34	Yes	Yes	Arusha	Does not know anyone	100,001 - 200,000 tsh	Primary school	Twice a year	3.84	Paid for vaccine
Yes	Mud, sticks	One to three trips	Male	56	Over five years	Yes	No	No	Yes	40	Yes	No	No	No	No	Yes	One to two acres	1	Yes	No	Singida	Does not know anyone	0 tsh	Primary school	Twice a year	0.26	Paid for vaccine
Yes	Brick or cement	Four or more trips	Male	45	Over five years	No	Yes	No	Yes	80	No	No	No	No	No	Yes	More than three acres	25	Yes	Yes	Singida	Friend	100,001 - 200,000 tsh	Primary school	Weekly	0.25	Paid for vaccine
Yes	Brick or cement	One to three trips	Male	59	One to five years	No	Valid skip	Valid skip	Yes	40	Yes	No	No	No	Yes	Yes	One to two acres	11	No	No	Singida	Does not know anyone	1-25,000 tsh	Primary school	Twice a year	0.11	Has never used vaccine
Yes	Brick or cement	Four or more trips	Female	48	Over five years	No	Valid skip	Valid skip	Yes	60	Yes	No	No	No	No	Yes	Less than one acre	3	No	No	Mbeya	Friend	0 tsh	Primary school	Twice a year	1.43	Has never used vaccine
Yes	Brick or cement	Four or more trips	Male	43	One to five years	Yes	Yes	Yes	Yes	60	Yes	No	Yes	No	Yes	Yes	More than three acres	49	Yes	Yes	Mbeya	Neighbor	200,001 - 400,000 tsh	Primary school	Twice a year	0.62	Paid for vaccine
Yes	Brick or cement	One to three trips	Female	49	Over five years	No	No	Yes	Yes	20	No	No	No	No	No	Yes	One to two acres	9	Yes	Yes	Mbeya	Does not know anyone	0 tsh	Primary school	Twice a year	0.69	Received vaccine free
Yes	Brick or cement	One to three trips	Male	50	Over five years	No	Yes	Yes	Yes	100	Yes	No	No	No	No	Yes	One to two acres	6	Yes	Yes	Singida	Community member	25,001 - 100,000 tsh	Primary school	Twice a year	0.64	Paid for vaccine
Yes	Brick or cement	One to three trips	Male	52	Over five years	No	No	Yes	No	80	No	No	No	No	Yes	Yes	More than three acres	24	Yes	Yes	Mbeya	Does not know anyone	0 tsh	Primary school	Twice a year	1.94	Paid for vaccine
No	Brick or cement	One to three trips	Female	58	Over five years	No	Valid skip	Valid skip	Yes	80	Yes	No	No	No	No	Yes	More than three acres	7	No	No	Mbeya	Neighbor	0 tsh	Primary school	Twice a year	0.07	Has never used vaccine
No	Mud, sticks	One to three trips	Female	43	Over five years	Yes	Valid skip	Valid skip	Yes	20	No	No	No	No	Yes	Yes	One to two acres	10	No	No	Arusha	Friend	1-25,000 tsh	No formal education	Once a year or less frequently	8.1	Has never used vaccine
Yes	Brick or cement	One to three trips	Female	52	One to five years	No	Valid skip	Valid skip	Yes	40	No	No	No	No	Yes	Yes	One to two acres	0	No	No	Mbeya	Neighbor	0 tsh	Primary school	Twice a year	0	Has never used vaccine
Yes	Brick or cement	One to three trips	Female	45	Over five years	Yes	Valid skip	Valid skip	Yes	40	Yes	No	No	No	No	Yes	Does not own land	3	No	Yes	Mbeya	Neighbor	25,001 - 100,000 tsh	Primary school	Does not eat	0.03	Has never used vaccine
Yes	Mud, sticks	One to three trips	Female	36	One to five years	No	Yes	Yes	Yes	100	Yes	No	Yes	No	Yes	Yes	More than three acres	1	Yes	Yes	Arusha	Community member	400,001 - 700,000 tsh	Primary school	Monthly	2.11	Paid for vaccine
Yes	Brick or cement	Four or more trips	Male	36	One to five years	No	Yes	Yes	Yes	20	No	No	No	Yes	Yes	Yes	One to two acres	20	Yes	Yes	Singida	Family member	25,001 - 100,000 tsh	Primary school	Monthly	0.72	Paid for vaccine
No	Brick or cement	None	Female	49	Less than one year	No	Valid skip	Valid skip	No	0	No	No	No	No	No	Yes	More than three acres	0	No	No	Mbeya	Does not know anyone	100,001 - 200,000 tsh	Primary school	Once a year or less frequently	6.9	Has never used vaccine
No	Brick or cement	None	Male	67	Over five years	No	Yes	Yes	No	100	Yes	No	No	No	No	Yes	More than three acres	16	Yes	Yes	Singida	Community member	25,001 - 100,000 tsh	Primary school	Monthly	0.36	Paid for vaccine
Yes	Brick or cement	One to three trips	Male	45	Over five years	No	No	Yes	Yes	60	No	No	No	No	No	Yes	One to two acres	12	Yes	Yes	Mbeya	Family member	25,001 - 100,000 tsh	No formal education	Monthly	0.12	Paid for vaccine
Yes	Brick or cement	One to three trips	Female	70	Over five years	No	No	Yes	Yes	20	Yes	No	No	No	No	Yes	Does not own land	1	Yes	No	Mbeya	Neighbor	0 tsh	Primary school	Twice a year	0.01	Received vaccine free
Yes	Brick or cement	One to three trips	Male	29	One to five years	Yes	Valid skip	Valid skip	Yes	40	Yes	No	No	No	No	Yes	One to two acres	13	No	No	Singida	Does not know anyone	25,001 - 100,000 tsh	Secondary school and above	Does not eat	0.13	Has never used vaccine
Yes	Mud, sticks	None	Male	42	Over five years	Yes	No	No	Yes	0	No	No	No	No	Yes	Yes	One to two acres	14	Yes	No	Singida	Community member	25,001 - 100,000 tsh	Primary school	Twice a year	3.94	Paid for vaccine
No	Brick or cement	None	Male	16	One to five years	Yes	Valid skip	Valid skip	Yes	20	Yes	No	No	No	No	Yes	Less than one acre	7	No	No	Singida	Neighbor	0 tsh	Primary school	Twice a year	0.45	Has never used vaccine
No	Brick or cement	One to three trips	Female	60	Over five years	Yes	Valid skip	Valid skip	Yes	20	Yes	No	No	No	No	Yes	More than three acres	7	No	No	Singida	Community member	0 tsh	Primary school	Twice a year	6.67	Has never used vaccine
Yes	Brick or cement	One to three trips	Male	53	Over five years	Yes	No	Yes	Yes	40	No	No	No	No	No	Yes	More than three acres	0	Yes	No	Mbeya	Family member	200,001 - 400,000 tsh	Primary school	Monthly	16.1	Paid for vaccine
No	Mud, sticks	One to three trips	Female	19	One to five years	Yes	Yes	Yes	Yes	80	No	No	No	No	No	Yes	One to two acres	21	Yes	No	Mbeya	Family member	200,001 - 400,000 tsh	Primary school	Weekly	0.21	Paid for vaccine
Yes	Mud, sticks	One to three trips	Female	26	Over five years	Yes	Valid skip	Valid skip	Yes	40	No	No	No	No	No	Yes	One to two acres	18	No	No	Arusha	Neighbor	100,001 - 200,000 tsh	Primary school	Twice a year	6.78	Has never used vaccine
Yes	Brick or cement	One to three trips	Male	72	Over five years	No	Yes	Yes	Yes	60	No	No	No	No	No	Yes	More than three acres	15	Yes	Yes	Mbeya	Neighbor	0 tsh	Primary school	Monthly	0.15	Paid for vaccine
Yes	Brick or cement	One to three trips	Male	25	One to five years	Yes	Yes	Yes	Yes	80	Yes	No	No	No	Yes	Yes	One to two acres	6	Yes	No	Mbeya	Community member	0 tsh	Secondary school and above	Monthly	0.66	Paid for vaccine
No	Mud, sticks	One to three trips	Female	40	Over five years	Yes	Yes	Yes	Yes	80	Yes	Yes	Yes	Yes	No	Yes	More than three acres	5	Yes	No	Arusha	Neighbor	100,001 - 200,000 tsh	No formal education	Twice a year	5.25	Paid for vaccine
No	Mud, sticks	None	Female	50	Over five years	Yes	Valid skip	Valid skip	Yes	0	Yes	No	No	No	No	Yes	Does not own land	30	No	No	Mbeya	Community member	0 tsh	Primary school	Monthly	0.3	Has never used vaccine
Yes	Brick or cement	One to three trips	Female	55	Over five years	Yes	Yes	No	Yes	80	No	No	No	No	No	Yes	Less than one acre	7	Yes	Yes	Singida	Neighbor	0 tsh	Primary school	Once a year or less frequently	0.07	Paid for vaccine
No	Mud, sticks	None	Female	67	Less than one year	Yes	Valid skip	Valid skip	No	20	No	No	No	No	No	Yes	One to two acres	2	No	No	Singida	Does not know anyone	1-25,000 tsh	Primary school	Twice a year	0.02	Has never used vaccine
No	Brick or cement	One to three trips	Female	34	Invalid skip	Yes	Valid skip	Valid skip	Yes	0	No	No	No	No	No	Yes	One to two acres	0	No	No	Mbeya	Community member	0 tsh	Primary school	Monthly	9.1	Has never used vaccine
Yes	Brick or cement	None	Male	75	Over five years	No	No	Yes	Yes	0	Yes	No	No	No	No	Yes	One to two acres	10	Yes	No	Mbeya	Does not know anyone	200,001 - 400,000 tsh	No formal education	Once a year or less frequently	2.9	Paid for vaccine
Yes	Brick or cement	One to three trips	Male	24	One to five years	No	Yes	Yes	No	80	Yes	No	Yes	No	No	Yes	More than three acres	37	Yes	No	Singida	Community member	400,001 - 700,000 tsh	Secondary school and above	Monthly	1.77	Paid for vaccine
Yes	Mud, sticks	Four or more trips	Female	50	Over five years	No	Valid skip	Valid skip	Yes	80	Yes	No	No	No	No	Yes	One to two acres	2	No	No	Arusha	Does not know anyone	25,001 - 100,000 tsh	No formal education	Monthly	14.32	Has never used vaccine
Yes	Brick or cement	One to three trips	Male	48	Over five years	No	Yes	Yes	Yes	40	Yes	Yes	No	Yes	No	Yes	More than three acres	36	Yes	Yes	Singida	Neighbor	0 tsh	Primary school	Weekly	0.36	Paid for vaccine
Yes	Brick or cement	One to three trips	Female	49	Over five years	No	Yes	Yes	Yes	100	Yes	No	No	No	Yes	Yes	Less than one acre	48	Yes	Yes	Singida	Neighbor	200,001 - 400,000 tsh	Primary school	Monthly	0.48	Paid for vaccine
Yes	Brick or cement	One to three trips	Female	35	One to five years	No	Yes	Invalid skip	Yes	80	Yes	No	No	No	No	Yes	One to two acres	0	Yes	No	Mbeya	Neighbor	0 tsh	No formal education	Twice a year	0	Paid for vaccine
Yes	Mud, sticks	One to three trips	Female	29	One to five years	Yes	Yes	No	Yes	40	No	No	No	No	No	Yes	Less than one acre	5	Yes	No	Arusha	Does not know anyone	0 tsh	Primary school	Twice a year	0.25	Paid for vaccine
Yes	Brick or cement	One to three trips	Female	41	One to five years	Yes	Yes	No	Yes	100	Yes	No	No	No	No	Yes	One to two acres	2	Yes	Yes	Singida	Neighbor	0 tsh	Primary school	Once a year or less frequently	0.02	Paid for vaccine
Yes	Brick or cement	Four or more trips	Male	52	Over five years	No	Yes	No	Yes	60	Yes	Yes	Yes	Yes	Yes	Yes	Does not own land	20	Yes	No	Arusha	Does not know anyone	1-25,000 tsh	Primary school	Twice a year	1.7	Paid for vaccine
No	Brick or cement	None	Male	87	Over five years	No	No	Yes	Yes	40	Yes	No	No	No	No	Yes	More than three acres	0	Yes	No	Singida	Community member	25,001 - 100,000 tsh	Primary school	Weekly	23.1	Paid for vaccine
Yes	Brick or cement	One to three trips	Female	67	Invalid skip	No	Yes	Yes	Yes	60	Yes	No	No	No	No	Yes	One to two acres	4	Yes	Yes	Mbeya	Neighbor	1-25,000 tsh	Primary school	Once a year or less frequently	0.04	Paid for vaccine
Yes	Brick or cement	One to three trips	Male	50	Over five years	Yes	Valid skip	Valid skip	Yes	60	Yes	No	No	No	No	Yes	More than three acres	9	No	No	Singida	Neighbor	400,001 - 700,000 tsh	Primary school	Twice a year	6.09	Has never used vaccine
No	Brick or cement	One to three trips	Male	39	One to five years	No	Yes	Yes	No	40	No	No	No	No	No	Yes	More than three acres	19	Yes	Yes	Singida	Neighbor	0 tsh	Primary school	Monthly	0.19	Paid for vaccine
Yes	Brick or cement	One to three trips	Female	45	Over five years	No	No	Yes	Yes	100	No	No	No	No	Yes	Yes	Does not own land	9	Yes	Yes	Mbeya	Does not know anyone	1-25,000 tsh	Primary school	Monthly	0.09	Paid for vaccine
Yes	Brick or cement	Four or more trips	Female	54	Over five years	No	Valid skip	Valid skip	Yes	100	No	No	No	Yes	No	Yes	One to two acres	6	No	No	Singida	Neighbor	0 tsh	Primary school	Monthly	0.06	Has never used vaccine
Yes	Mud, sticks	None	Female	31	Less than one year	No	Valid skip	Valid skip	Yes	80	Yes	No	No	No	Yes	Yes	Less than one acre	1	No	No	Singida	Neighbor	25,001 - 100,000 tsh	No formal education	Once a year or less frequently	0.01	Has never used vaccine
No	Brick or cement	One to three trips	Female	95	Over five years	Yes	Valid skip	Valid skip	No	80	Yes	No	No	No	No	Yes	More than three acres	0	No	No	Arusha	Does not know anyone	200,001 - 400,000 tsh	Primary school	Twice a year	0	Has never used vaccine
Yes	Brick or cement	Four or more trips	Female	34	Over five years	No	Yes	Yes	Yes	100	Yes	No	No	No	No	Yes	Does not own land	19	Yes	Yes	Singida	Friend	200,001 - 400,000 tsh	Secondary school and above	Monthly	5.29	Paid for vaccine
Yes	Mud, sticks	One to three trips	Female	34	Over five years	Yes	No	No	No	0	No	No	No	Yes	Yes	Yes	One to two acres	16	Yes	No	Arusha	Does not know anyone	100,001 - 200,000 tsh	Primary school	Monthly	3.66	Received vaccine free
Yes	Brick or cement	Four or more trips	Male	27	One to five years	No	Yes	Yes	Yes	80	Yes	No	No	No	Yes	Yes	More than three acres	13	Yes	Yes	Singida	Friend	25,001 - 100,000 tsh	Secondary school and above	Twice a year	0.16	Paid for vaccine
No	Mud, sticks	One to three trips	Male	59	Over five years	Yes	Valid skip	Valid skip	Yes	80	Yes	No	No	No	No	Yes	One to two acres	0	No	No	Arusha	Neighbor	0 tsh	No formal education	Twice a year	1	Has never used vaccine
Yes	Mud, sticks	None	Female	42	Over five years	No	No	No	Yes	40	Yes	No	No	No	No	Yes	Does not own land	22	Yes	No	Singida	Does not know anyone	0 tsh	Primary school	Twice a year	0.22	Paid for vaccine
Yes	Brick or cement	Four or more trips	Female	25	One to five years	No	Yes	Yes	Yes	40	Yes	No	No	No	Yes	Yes	More than three acres	13	Yes	Yes	Singida	Neighbor	25,001 - 100,000 tsh	Primary school	Twice a year	0.13	Paid for vaccine
No	Brick or cement	None	Female	61	Over five years	Yes	Yes	Invalid skip	Yes	20	No	No	No	No	No	Yes	One to two acres	2	Yes	No	Singida	Neighbor	25,001 - 100,000 tsh	Primary school	Twice a year	0.02	Paid for vaccine
Yes	Brick or cement	One to three trips	Male	46	Over five years	No	Yes	Yes	Yes	80	No	No	No	No	No	Yes	More than three acres	26	Yes	Yes	Singida	Neighbor	25,001 - 100,000 tsh	Primary school	Twice a year	0.26	Paid for vaccine
Yes	Brick or cement	Four or more trips	Male	73	Over five years	No	Yes	Yes	Yes	40	No	No	No	No	No	Yes	One to two acres	6	Yes	Yes	Singida	Friend	0 tsh	Primary school	Once a year or less frequently	0.06	Paid for vaccine
No	Brick or cement	One to three trips	Female	49	One to five years	No	Yes	Yes	Yes	100	Yes	No	No	No	No	Yes	One to two acres	7	Yes	Yes	Singida	Neighbor	1-25,000 tsh	No formal education	Twice a year	0.07	Paid for vaccine
Yes	Brick or cement	Four or more trips	Female	54	Over five years	Yes	Yes	No	Yes	80	Yes	No	No	No	No	Yes	More than three acres	3	Yes	Yes	Arusha	Neighbor	1-25,000 tsh	Primary school	Twice a year	8.53	Received vaccine free
Yes	Brick or cement	One to three trips	Female	33	One to five years	No	No	No	Yes	80	Yes	No	Yes	No	Yes	Yes	One to two acres	27	Yes	Yes	Mbeya	Neighbor	0 tsh	No formal education	Monthly	0.27	Paid for vaccine
Yes	Brick or cement	One to three trips	Male	41	Over five years	Yes	Valid skip	Valid skip	Yes	100	No	No	No	No	No	Yes	More than three acres	0	No	No	Singida	Family member	100,001 - 200,000 tsh	Primary school	Twice a year	7	Has never used vaccine
Yes	Brick or cement	One to three trips	Male	61	Over five years	No	Yes	Yes	No	60	No	No	No	No	No	Yes	More than three acres	6	Yes	No	Singida	Does not know anyone	0 tsh	No formal education	Monthly	27.16	Paid for vaccine
Yes	Brick or cement	One to three trips	Male	27	One to five years	No	Yes	Yes	Yes	40	No	No	No	No	No	Yes	More than three acres	11	Yes	No	Singida	Family member	0 tsh	Primary school	Twice a year	0.11	Paid for vaccine
Yes	Mud, sticks	One to three trips	Female	60	Over five years	Yes	Valid skip	Valid skip	Yes	20	Yes	Yes	No	No	Yes	Yes	More than three acres	5	No	No	Arusha	Neighbor	25,001 - 100,000 tsh	Primary school	Monthly	33.05	Has never used vaccine
Yes	Mud, sticks	One to three trips	Male	28	Over five years	Yes	No	Yes	Yes	80	No	No	No	No	No	Yes	Does not own land	51	Yes	No	Mbeya	Does not know anyone	1-25,000 tsh	Primary school	Monthly	2.09	Paid for vaccine
No	Brick or cement	None	Female	52	One to five years	No	No	Yes	Yes	60	No	No	No	No	Yes	Yes	One to two acres	0	Yes	Yes	Singida	Family member	0 tsh	Primary school	Does not eat	0	Paid for vaccine
No	Brick or cement	One to three trips	Male	77	Over five years	No	No	Yes	Yes	80	No	No	No	No	No	Yes	More than three acres	0	Yes	Yes	Singida	Neighbor	0 tsh	No formal education	Monthly	0	Paid for vaccine
Yes	Brick or cement	One to three trips	Female	35	One to five years	No	Yes	Yes	Yes	40	Yes	No	No	No	Yes	Yes	Does not own land	7	Yes	Yes	Mbeya	Friend	1-25,000 tsh	Secondary school and above	Monthly	2.37	Paid for vaccine
Yes	Mud, sticks	One to three trips	Female	42	Over five years	Yes	No	Yes	Yes	60	Yes	No	No	Yes	Yes	Yes	One to two acres	8	Yes	No	Singida	Neighbor	0 tsh	Primary school	Twice a year	2.88	Paid for vaccine
Yes	Brick or cement	One to three trips	Male	60	Over five years	No	Yes	Yes	Yes	60	No	No	No	No	No	Yes	More than three acres	0	Yes	No	Mbeya	Does not know anyone	400,001 - 700,000 tsh	Secondary school and above	Twice a year	0.5	Paid for vaccine
Yes	Mud, sticks	One to three trips	Female	34	Over five years	Yes	No	No	Yes	60	No	No	No	No	No	Yes	More than three acres	9	Yes	No	Arusha	Does not know anyone	1-25,000 tsh	No formal education	Monthly	3.89	Received vaccine free
Yes	Brick or cement	Four or more trips	Male	40	Over five years	Yes	Yes	Yes	No	80	Yes	No	No	Yes	Yes	Yes	More than three acres	10	Yes	No	Mbeya	Neighbor	25,001 - 100,000 tsh	Primary school	Monthly	0.86	Paid for vaccine
No	Brick or cement	One to three trips	Male	56	Over five years	Yes	No	No	No	40	Yes	No	No	No	No	Yes	More than three acres	25	Yes	Yes	Singida	Does not know anyone	0 tsh	Primary school	Monthly	0.6	Paid for vaccine
Yes	Brick or cement	None	Male	49	Over five years	No	Valid skip	Valid skip	Yes	60	No	No	No	No	No	Yes	Less than one acre	9	No	No	Singida	Friend	25,001 - 100,000 tsh	Primary school	Once a year or less frequently	0.09	Has never used vaccine
Yes	Mud, sticks	One to three trips	Female	33	Over five years	Yes	Valid skip	Valid skip	Yes	0	Yes	No	No	No	No	Yes	Does not own land	1	No	No	Arusha	Does not know anyone	0 tsh	No formal education	Once a year or less frequently	0.11	Has never used vaccine
Yes	Mud, sticks	One to three trips	Female	30	One to five years	Yes	No	No	Yes	20	Yes	No	No	No	Yes	Yes	One to two acres	7	No	No	Arusha	Does not know anyone	100,001 - 200,000 tsh	Primary school	Monthly	2.57	Has never used vaccine
Yes	Brick or cement	Four or more trips	Male	41	Over five years	Yes	Yes	Yes	Yes	80	Yes	No	No	No	Yes	Yes	One to two acres	3	Yes	Yes	Mbeya	Family member	400,001 - 700,000 tsh	Primary school	Weekly	6.33	Received vaccine free
Yes	Brick or cement	One to three trips	Male	72	Over five years	Yes	Yes	Yes	Yes	40	No	No	No	No	Yes	Yes	Less than one acre	7	Yes	Yes	Mbeya	Family member	100,001 - 200,000 tsh	Primary school	Twice a year	0.07	Paid for vaccine
Yes	Brick or cement	One to three trips	Male	39	Over five years	No	Yes	Yes	Yes	80	No	No	No	No	No	Yes	More than three acres	48	Yes	Yes	Singida	Community member	0 tsh	Primary school	Monthly	0.52	Paid for vaccine
No	Brick or cement	One to three trips	Male	34	Less than one year	No	Yes	Yes	No	0	Yes	No	No	No	No	Yes	More than three acres	15	Yes	Yes	Singida	Neighbor	0 tsh	No formal education	Does not eat	0.15	Paid for vaccine
Yes	Brick or cement	One to three trips	Female	43	Over five years	No	Yes	Yes	Yes	80	No	No	No	No	No	Yes	One to two acres	16	Yes	Yes	Mbeya	Does not know anyone	100,001 - 200,000 tsh	Primary school	Monthly	0.56	Paid for vaccine
Yes	Brick or cement	Four or more trips	Female	42	One to five years	Yes	Yes	Yes	Yes	80	Yes	No	No	No	Yes	Yes	More than three acres	0	Yes	No	Mbeya	Neighbor	25,001 - 100,000 tsh	Primary school	Monthly	2.8	Paid for vaccine
Yes	Mud, sticks	Four or more trips	Female	50	Over five years	Yes	Yes	Yes	Yes	20	No	No	No	Yes	No	Yes	More than three acres	38	Yes	No	Arusha	Does not know anyone	0 tsh	Primary school	Monthly	17.48	Paid for vaccine
Yes	Brick or cement	None	Female	58	Over five years	Yes	Yes	Yes	Yes	60	Yes	No	No	Yes	No	Yes	One to two acres	28	Yes	Yes	Singida	Community member	25,001 - 100,000 tsh	Primary school	Monthly	0.39	Paid for vaccine
Yes	Brick or cement	None	Male	77	Over five years	No	Valid skip	Valid skip	Yes	60	No	No	No	No	No	Yes	One to two acres	9	No	No	Mbeya	Does not know anyone	0 tsh	Primary school	Monthly	0.09	Has never used vaccine
Yes	Brick or cement	None	Male	35	One to five years	No	Yes	Yes	No	40	Yes	No	No	No	Yes	Yes	One to two acres	12	Yes	Yes	Singida	Neighbor	1-25,000 tsh	Primary school	Monthly	0.12	Paid for vaccine
Yes	Brick or cement	One to three trips	Male	34	Over five years	Yes	Yes	No	Yes	100	No	No	No	No	No	Yes	Less than one acre	25	Yes	No	Mbeya	Does not know anyone	0 tsh	Primary school	Once a year or less frequently	4.45	Paid for vaccine
No	Brick or cement	None	Female	34	Over five years	No	Valid skip	Valid skip	Yes	100	Yes	No	No	No	No	Yes	More than three acres	0	No	No	Singida	Community member	25,001 - 100,000 tsh	Primary school	Weekly	0	Has never used vaccine
Yes	Brick or cement	None	Female	22	Over five years	No	Yes	Invalid skip	Yes	80	Yes	No	No	No	Yes	Yes	More than three acres	10	Yes	Yes	Mbeya	Neighbor	25,001 - 100,000 tsh	Secondary school and above	Twice a year	0.1	Paid for vaccine
Yes	Brick or cement	One to three trips	Female	61	Over five years	Yes	Yes	Yes	Yes	100	Yes	Yes	Yes	Yes	No	Yes	More than three acres	24	Yes	Yes	Singida	Community member	25,001 - 100,000 tsh	Primary school	Monthly	1.24	Paid for vaccine
Yes	Brick or cement	One to three trips	Female	47	Over five years	No	Yes	Yes	Yes	80	No	No	No	No	Yes	Yes	One to two acres	0	Yes	No	Singida	Neighbor	25,001 - 100,000 tsh	Primary school	Twice a year	0	Paid for vaccine
Yes	Mud, sticks	None	Female	55	Over five years	No	Valid skip	Valid skip	Yes	40	No	No	No	No	No	Yes	Does not own land	1	No	No	Singida	Does not know anyone	0 tsh	Primary school	Once a year or less frequently	0.01	Has never used vaccine
No	Brick or cement	One to three trips	Female	37	Over five years	Yes	Yes	Yes	Yes	40	No	No	No	No	Yes	Yes	One to two acres	9	Yes	No	Singida	Family member	100,001 - 200,000 tsh	Primary school	Twice a year	0.29	Paid for vaccine
Yes	Brick or cement	Four or more trips	Female	57	Over five years	No	No	Yes	Yes	80	Yes	No	No	No	No	Yes	One to two acres	11	Yes	Yes	Mbeya	Neighbor	1-25,000 tsh	Primary school	Weekly	0.31	Paid for vaccine
Yes	Brick or cement	None	Male	44	Over five years	Yes	Valid skip	Valid skip	Yes	20	No	No	No	No	No	Yes	More than three acres	40	No	No	Singida	Does not know anyone	0 tsh	Primary school	Weekly	25.6	Has never used vaccine
No	Brick or cement	One to three trips	Female	32	One to five years	No	Valid skip	Valid skip	No	60	No	No	No	No	No	Yes	More than three acres	6	No	No	Singida	Family member	25,001 - 100,000 tsh	Primary school	Monthly	0.06	Has never used vaccine
Yes	Brick or cement	Four or more trips	Female	67	Over five years	No	No	Yes	No	60	No	No	No	No	No	Yes	More than three acres	13	Yes	No	Mbeya	Does not know anyone	0 tsh	No formal education	Monthly	4.23	Paid for vaccine
No	Mud, sticks	None	Male	18	One to five years	Yes	Valid skip	Valid skip	Yes	40	No	No	No	No	No	Yes	More than three acres	16	No	No	Singida	Community member	0 tsh	Secondary school and above	Does not eat	0.17	Has never used vaccine
Yes	Brick or cement	Four or more trips	Male	53	Over five years	No	Yes	Yes	Yes	0	No	No	No	Yes	No	Yes	More than three acres	33	Yes	Yes	Singida	Does not know anyone	0 tsh	Primary school	Monthly	0.33	Paid for vaccine
Yes	Brick or cement	One to three trips	Male	37	Over five years	No	Yes	Yes	Yes	80	No	No	No	No	No	Yes	More than three acres	35	Yes	Yes	Singida	Friend	25,001 - 100,000 tsh	Secondary school and above	Monthly	0.35	Paid for vaccine
Yes	Brick or cement	One to three trips	Female	56	Over five years	No	Valid skip	Valid skip	Yes	0	Yes	No	No	No	No	Yes	One to two acres	7	No	No	Mbeya	Community member	25,001 - 100,000 tsh	No formal education	Twice a year	1.1	Has never used vaccine
Yes	Brick or cement	One to three trips	Female	37	Over five years	No	Yes	Yes	Yes	60	No	No	No	No	No	Yes	Less than one acre	8	Yes	Yes	Singida	Friend	25,001 - 100,000 tsh	Primary school	Monthly	0.08	Paid for vaccine
Yes	Brick or cement	One to three trips	Male	39	Less than one year	No	No	No	Yes	40	No	No	No	No	No	Yes	One to two acres	9	Yes	Yes	Singida	Neighbor	0 tsh	Primary school	Monthly	0.09	Received vaccine free
Yes	Brick or cement	One to three trips	Female	49	Over five years	No	Yes	Yes	Yes	40	Yes	Yes	No	No	Yes	Yes	More than three acres	11	Yes	Yes	Singida	Neighbor	400,001 - 700,000 tsh	Primary school	Monthly	0.15	Paid for vaccine
Yes	Brick or cement	One to three trips	Female	49	Over five years	No	Valid skip	Valid skip	No	40	No	No	No	No	No	Yes	More than three acres	4	No	No	Mbeya	Does not know anyone	1-25,000 tsh	Primary school	Twice a year	0.04	Has never used vaccine
No	Mud, sticks	None	Male	85	Over five years	Yes	Valid skip	Valid skip	No	0	No	No	No	No	No	Yes	More than three acres	10	No	No	Singida	Does not know anyone	0 tsh	Primary school	Twice a year	0.1	Has never used vaccine
Yes	Mud, sticks	None	Female	55	Over five years	No	Valid skip	Valid skip	No	0	No	No	No	No	No	Yes	One to two acres	0	No	No	Singida	Does not know anyone	1-25,000 tsh	No formal education	Once a year or less frequently	0.04	Has never used vaccine
Yes	Brick or cement	None	Female	47	Less than one year	Yes	Valid skip	Valid skip	Yes	40	No	No	No	No	No	Yes	More than three acres	3	No	No	Singida	Family member	0 tsh	Primary school	Twice a year	33.53	Has never used vaccine
No	Brick or cement	One to three trips	Female	55	One to five years	No	Yes	Yes	Yes	80	Yes	No	No	No	No	Yes	More than three acres	22	Yes	No	Singida	Does not know anyone	25,001 - 100,000 tsh	Primary school	Twice a year	17.32	Paid for vaccine
Yes	Mud, sticks	Four or more trips	Female	49	Over five years	Yes	Valid skip	Valid skip	Yes	80	Yes	Yes	No	No	No	Yes	More than three acres	11	No	No	Arusha	Community member	100,001 - 200,000 tsh	Primary school	Monthly	12.61	Has never used vaccine
No	Brick or cement	One to three trips	Female	35	One to five years	No	Yes	No	Yes	60	Yes	No	No	No	No	Yes	Does not own land	31	Yes	Yes	Singida	Neighbor	100,001 - 200,000 tsh	No formal education	Weekly	0.71	Paid for vaccine
Yes	Brick or cement	One to three trips	Female	47	One to five years	No	Valid skip	Valid skip	Yes	60	Yes	No	No	No	Yes	Yes	More than three acres	22	No	Yes	Singida	Family member	200,001 - 400,000 tsh	Primary school	Monthly	0.22	Has never used vaccine
No	Brick or cement	One to three trips	Female	46	Over five years	No	No	Yes	Yes	40	Yes	No	No	Yes	No	Yes	Does not own land	5	Yes	No	Singida	Does not know anyone	0 tsh	Primary school	Monthly	0.05	Paid for vaccine
Yes	Brick or cement	One to three trips	Female	54	One to five years	No	Yes	Yes	Yes	80	Yes	No	No	No	Yes	Yes	More than three acres	11	Yes	No	Singida	Neighbor	0 tsh	Primary school	Twice a year	0.11	Paid for vaccine
Yes	Brick or cement	One to three trips	Male	46	Over five years	No	Yes	Yes	Yes	80	No	No	No	No	No	Yes	More than three acres	7	Yes	No	Singida	Family member	0 tsh	Primary school	Once a year or less frequently	1.47	Paid for vaccine
Yes	Brick or cement	Four or more trips	Male	43	Over five years	Yes	Yes	Yes	Yes	80	Yes	No	No	No	No	Yes	More than three acres	25	Yes	No	Singida	Community member	100,001 - 200,000 tsh	Primary school	Monthly	0.25	Paid for vaccine
Yes	Brick or cement	One to three trips	Male	35	One to five years	No	Valid skip	Valid skip	No	80	No	No	No	No	No	Yes	More than three acres	5	No	No	Singida	Family member	25,001 - 100,000 tsh	Primary school	Monthly	0.05	Has never used vaccine
Yes	Brick or cement	One to three trips	Female	45	Over five years	No	Yes	Yes	Yes	100	Yes	No	No	No	No	Yes	More than three acres	13	Yes	Yes	Singida	Community member	100,001 - 200,000 tsh	Primary school	Weekly	0.13	Paid for vaccine
Yes	Brick or cement	One to three trips	Male	34	Less than one year	No	No	Invalid skip	Yes	20	No	No	Yes	No	Yes	Yes	One to two acres	44	Yes	No	Mbeya	Family member	200,001 - 400,000 tsh	Primary school	Twice a year	0.85	Paid for vaccine
Yes	Mud, sticks	One to three trips	Male	29	One to five years	Yes	Valid skip	Valid skip	Yes	40	Yes	No	No	No	No	Yes	Does not own land	12	No	No	Singida	Does not know anyone	0 tsh	Primary school	Does not eat	0.12	Has never used vaccine
Yes	Brick or cement	One to three trips	Female	49	One to five years	No	Valid skip	Valid skip	Yes	0	No	No	No	No	No	Yes	Does not own land	10	No	No	Singida	Community member	25,001 - 100,000 tsh	Primary school	Monthly	0.1	Has never used vaccine
Yes	Brick or cement	Four or more trips	Male	27	Over five years	No	Yes	Yes	Yes	80	No	No	No	No	No	Yes	More than three acres	10	Yes	Yes	Singida	Friend	25,001 - 100,000 tsh	Secondary school and above	Monthly	0.1	Paid for vaccine
Yes	Brick or cement	None	Male	33	One to five years	No	No	No	Yes	60	No	No	No	No	No	Yes	Does not own land	11	Yes	No	Mbeya	Does not know anyone	0 tsh	Primary school	Twice a year	0.11	Paid for vaccine
No	Mud, sticks	One to three trips	Male	26	Over five years	No	Valid skip	Valid skip	Yes	20	No	No	No	No	No	Yes	One to two acres	22	No	No	Arusha	Does not know anyone	0 tsh	Primary school	Monthly	2.22	Has never used vaccine
Yes	Mud, sticks	One to three trips	Female	31	Invalid skip	Yes	No	Yes	Yes	60	Yes	No	No	No	No	Yes	More than three acres	1	Yes	No	Arusha	Community member	1-25,000 tsh	Primary school	Twice a year	2.41	Paid for vaccine
Yes	Brick or cement	None	Female	57	Over five years	No	Yes	Yes	Yes	80	No	No	No	No	No	Yes	More than three acres	14	Yes	Yes	Singida	Community member	25,001 - 100,000 tsh	Primary school	Twice a year	0.14	Paid for vaccine
No	Mud, sticks	None	Female	49	Less than one year	No	Valid skip	Valid skip	Yes	0	No	No	No	No	No	Yes	One to two acres	5	No	No	Singida	Community member	0 tsh	Primary school	Once a year or less frequently	0.05	Has never used vaccine
No	Brick or cement	One to three trips	Male	68	Over five years	Yes	Valid skip	Valid skip	Yes	60	No	No	No	No	No	Yes	More than three acres	39	No	No	Singida	Does not know anyone	25,001 - 100,000 tsh	Primary school	Monthly	0.39	Has never used vaccine
Yes	Brick or cement	One to three trips	Male	47	One to five years	No	No	Yes	Yes	80	Yes	No	No	No	No	Yes	More than three acres	13	Yes	Yes	Singida	Community member	200,001 - 400,000 tsh	Primary school	Monthly	0.13	Paid for vaccine
Yes	Mud, sticks	None	Male	38	Over five years	Yes	Valid skip	Valid skip	Yes	20	No	No	No	No	No	Yes	Less than one acre	22	No	No	Arusha	Community member	1-25,000 tsh	Primary school	Twice a year	6.22	Has never used vaccine
Yes	Brick or cement	None	Female	40	One to five years	No	No	No	Yes	40	No	No	No	No	No	Yes	Less than one acre	3	Yes	Yes	Singida	Neighbor	200,001 - 400,000 tsh	Secondary school and above	Twice a year	0.03	Received vaccine free
No	Brick or cement	One to three trips	Female	75	Over five years	No	Yes	No	Yes	20	No	No	No	No	No	Yes	One to two acres	0	Yes	No	Mbeya	Neighbor	0 tsh	Primary school	Monthly	7.7	Paid for vaccine
No	Mud, sticks	None	Male	80	One to five years	No	Valid skip	Valid skip	Yes	0	No	No	No	No	No	Yes	Does not own land	38	No	No	Arusha	Does not know anyone	0 tsh	Secondary school and above	Once a year or less frequently	0.38	Has never used vaccine
Yes	Brick or cement	Four or more trips	Male	31	One to five years	No	Yes	Yes	Yes	40	Yes	No	No	No	No	Yes	More than three acres	15	Yes	Yes	Singida	Does not know anyone	200,001 - 400,000 tsh	Primary school	Weekly	0.15	Paid for vaccine
No	Brick or cement	None	Female	55	Less than one year	No	Yes	Yes	Yes	20	No	No	No	No	No	Yes	More than three acres	7	Yes	No	Mbeya	Does not know anyone	0 tsh	No formal education	Does not eat	2.87	Paid for vaccine
Yes	Mud, sticks	Four or more trips	Female	48	Over five years	Yes	No	No	Yes	20	No	Yes	No	Yes	No	Yes	More than three acres	26	Yes	No	Arusha	Family member	Over 700,000 tsh	Primary school	Weekly	9.46	Received vaccine free
Yes	Brick or cement	Four or more trips	Female	45	Over five years	No	Yes	Yes	Yes	100	No	No	No	No	No	Yes	Less than one acre	1	Yes	No	Mbeya	Neighbor	1-25,000 tsh	Primary school	Twice a year	2.01	Paid for vaccine
Yes	Mud, sticks	One to three trips	Female	46	Over five years	Yes	Valid skip	Valid skip	Yes	40	No	No	No	Yes	No	Yes	One to two acres	15	No	No	Arusha	Does not know anyone	100,001 - 200,000 tsh	Primary school	Monthly	2.55	Has never used vaccine
Yes	Mud, sticks	One to three trips	Male	50	Less than one year	No	No	Yes	Yes	80	Yes	No	No	No	Yes	Yes	More than three acres	0	Yes	No	Mbeya	Community member	0 tsh	Secondary school and above	Does not eat	5.63	Paid for vaccine
No	Brick or cement	One to three trips	Female	28	One to five years	Yes	Valid skip	Valid skip	No	0	No	No	No	No	No	Yes	Does not own land	9	No	No	Mbeya	Does not know anyone	0 tsh	No formal education	Twice a year	0.09	Has never used vaccine
Yes	Brick or cement	None	Female	49	Over five years	Yes	Yes	Yes	Yes	80	Yes	No	No	No	No	Yes	More than three acres	3	Yes	No	Mbeya	Neighbor	25,001 - 100,000 tsh	Primary school	Twice a year	0.03	Paid for vaccine
No	Brick or cement	None	Female	97	Over five years	No	No	Yes	Yes	20	Yes	No	No	No	No	Yes	Does not own land	4	Yes	Yes	Singida	Family member	0 tsh	No formal education	Twice a year	0.04	Has never used vaccine
Yes	Mud, sticks	None	Female	35	Over five years	No	No	No	No	0	Yes	No	No	No	No	Yes	More than three acres	9	Yes	No	Arusha	Does not know anyone	100,001 - 200,000 tsh	No formal education	Weekly	6.79	Received vaccine free
Yes	Mud, sticks	None	Female	74	Less than one year	No	Valid skip	Valid skip	No	0	No	No	No	No	No	Yes	One to two acres	5	No	No	Arusha	Does not know anyone	0 tsh	No formal education	Twice a year	3.05	Has never used vaccine
Yes	Brick or cement	One to three trips	Male	35	One to five years	Yes	No	Yes	No	40	No	No	No	No	No	Yes	One to two acres	20	Yes	Yes	Singida	Family member	0 tsh	Primary school	Once a year or less frequently	0.23	Has never used vaccine
Yes	Brick or cement	Four or more trips	Male	35	Over five years	Yes	Valid skip	Valid skip	Yes	60	No	No	Yes	No	Yes	Yes	One to two acres	24	No	No	Arusha	Friend	100,001 - 200,000 tsh	Primary school	Twice a year	16.24	Has never used vaccine
Yes	Mud, sticks	One to three trips	Male	49	Over five years	Yes	No	No	Yes	0	Yes	No	No	No	No	Yes	More than three acres	12	Yes	No	Arusha	Community member	100,001 - 200,000 tsh	No formal education	Twice a year	10.82	Received vaccine free
Yes	Brick or cement	Four or more trips	Male	39	One to five years	Yes	Yes	Yes	Yes	40	Yes	No	No	No	No	Yes	More than three acres	11	Yes	Yes	Singida	Neighbor	0 tsh	Primary school	Monthly	0.11	Paid for vaccine
Yes	Brick or cement	One to three trips	Female	30	Less than one year	No	Yes	Yes	Yes	60	No	No	Yes	No	No	Yes	One to two acres	2	Yes	Yes	Mbeya	Community member	Over 700,000 tsh	Secondary school and above	Weekly	1.02	Paid for vaccine
Yes	Brick or cement	One to three trips	Male	32	One to five years	No	No	Yes	No	60	Yes	No	No	No	Yes	Yes	More than three acres	40	Yes	No	Singida	Family member	200,001 - 400,000 tsh	Primary school	Monthly	3.9	Paid for vaccine
No	Brick or cement	One to three trips	Male	49	Over five years	No	Yes	Yes	Yes	100	Yes	No	Yes	No	Yes	Yes	One to two acres	10	Yes	No	Mbeya	Neighbor	25,001 - 100,000 tsh	Primary school	Monthly	0.1	Paid for vaccine
No	Brick or cement	One to three trips	Female	39	Over five years	Yes	Yes	Yes	Yes	80	Yes	No	No	No	No	Yes	One to two acres	0	Yes	No	Singida	Neighbor	25,001 - 100,000 tsh	Primary school	Twice a year	0.7	Paid for vaccine
Yes	Brick or cement	Four or more trips	Female	37	One to five years	Yes	No	Yes	Yes	80	Yes	No	Yes	No	Yes	Yes	More than three acres	20	Yes	Yes	Mbeya	Community member	25,001 - 100,000 tsh	Primary school	Monthly	0.2	Paid for vaccine
No	Brick or cement	None	Male	32	One to five years	Yes	No	Yes	Yes	40	Yes	No	No	No	No	Yes	One to two acres	2	Yes	No	Mbeya	Neighbor	0 tsh	Primary school	Monthly	0.02	Paid for vaccine
Yes	Brick or cement	Four or more trips	Female	50	Over five years	No	Valid skip	Valid skip	No	60	Yes	No	No	No	No	Yes	Does not own land	4	No	No	Mbeya	Friend	0 tsh	Primary school	Monthly	0.84	Has never used vaccine
Yes	Mud, sticks	None	Female	57	Over five years	No	Valid skip	Valid skip	Yes	0	No	No	No	No	No	Yes	More than three acres	23	No	No	Mbeya	Family member	100,001 - 200,000 tsh	Primary school	Monthly	12.45	Has never used vaccine
Yes	Mud, sticks	One to three trips	Female	33	Over five years	Yes	Valid skip	Valid skip	Yes	60	No	Yes	No	No	Yes	Yes	More than three acres	9	No	No	Arusha	Neighbor	200,001 - 400,000 tsh	Primary school	Monthly	0.59	Has never used vaccine
Yes	Brick or cement	One to three trips	Female	53	Over five years	No	No	No	Yes	100	Yes	No	No	No	No	Yes	More than three acres	36	Yes	Yes	Mbeya	Neighbor	200,001 - 400,000 tsh	Primary school	Monthly	91.36	Paid for vaccine
Yes	Brick or cement	None	Female	28	Over five years	No	No	Yes	Yes	60	Yes	No	No	No	Yes	Yes	More than three acres	0	Yes	Yes	Singida	Neighbor	25,001 - 100,000 tsh	No formal education	Monthly	0	Received vaccine free
Yes	Brick or cement	One to three trips	Female	57	Over five years	No	No	Invalid skip	Yes	80	No	No	No	No	No	Yes	More than three acres	10	Yes	No	Mbeya	Neighbor	0 tsh	Primary school	Monthly	4.3	Paid for vaccine
No	Mud, sticks	One to three trips	Female	20	One to five years	No	Yes	Yes	Yes	40	Yes	No	No	No	No	Yes	Less than one acre	11	Yes	Yes	Singida	Neighbor	1-25,000 tsh	Primary school	Once a year or less frequently	1.51	Paid for vaccine
Yes	Brick or cement	None	Male	48	Over five years	No	Yes	Yes	Yes	60	No	No	No	No	Yes	Yes	Does not own land	29	Yes	Yes	Mbeya	Neighbor	0 tsh	No formal education	Weekly	0.35	Paid for vaccine
Yes	Mud, sticks	Four or more trips	Female	33	Over five years	No	Valid skip	Valid skip	Yes	20	No	No	No	Yes	No	Yes	More than three acres	22	No	No	Arusha	Family member	1-25,000 tsh	No formal education	Twice a year	15.02	Has never used vaccine
Yes	Brick or cement	None	Male	38	Less than one year	No	No	Yes	Yes	60	Yes	No	No	No	No	Yes	Less than one acre	21	Yes	Yes	Singida	Neighbor	0 tsh	Primary school	Twice a year	0.23	Paid for vaccine
No	Brick or cement	One to three trips	Male	52	Invalid skip	No	Valid skip	Valid skip	No	0	No	No	No	No	No	Yes	Does not own land	7	No	No	Mbeya	Does not know anyone	0 tsh	Primary school	Monthly	0.07	Has never used vaccine
No	Brick or cement	One to three trips	Female	43	One to five years	No	Yes	Yes	Yes	20	Yes	No	No	No	No	Yes	One to two acres	6	Yes	No	Mbeya	Does not know anyone	25,001 - 100,000 tsh	Primary school	Weekly	1.46	Paid for vaccine
Yes	Brick or cement	One to three trips	Male	68	One to five years	Yes	Yes	Yes	Yes	80	No	No	No	No	Yes	Yes	More than three acres	106	Yes	No	Mbeya	Neighbor	Over 700,000 tsh	Primary school	Weekly	2.46	Paid for vaccine
No	Mud, sticks	One to three trips	Female	57	Over five years	No	Yes	Yes	Yes	20	No	No	No	No	No	Yes	More than three acres	10	Yes	No	Singida	Neighbor	0 tsh	No formal education	Twice a year	2.2	Paid for vaccine
No	Brick or cement	One to three trips	Male	70	Over five years	No	Valid skip	Valid skip	Yes	0	No	No	No	No	No	Yes	Does not own land	6	No	No	Mbeya	Neighbor	25,001 - 100,000 tsh	Primary school	Monthly	0.26	Has never used vaccine
Yes	Mud, sticks	None	Female	65	Over five years	Yes	No	No	Yes	0	Yes	No	No	No	No	Yes	One to two acres	4	Yes	Yes	Arusha	Community member	25,001 - 100,000 tsh	No formal education	Twice a year	0.74	Paid for vaccine
Yes	Brick or cement	One to three trips	Female	37	One to five years	No	No	Yes	Yes	80	Yes	No	No	No	Yes	Yes	One to two acres	6	Yes	No	Mbeya	Neighbor	25,001 - 100,000 tsh	Primary school	Once a year or less frequently	0.06	Paid for vaccine
Yes	Mud, sticks	One to three trips	Female	35	Over five years	Yes	Yes	No	Yes	60	No	No	Yes	Yes	No	Yes	More than three acres	19	Yes	No	Arusha	Community member	1-25,000 tsh	Primary school	Twice a year	58.69	Paid for vaccine
Yes	Brick or cement	One to three trips	Male	46	Over five years	No	No	Yes	Yes	40	Yes	No	No	No	No	Yes	One to two acres	16	Yes	No	Mbeya	Does not know anyone	25,001 - 100,000 tsh	Primary school	Twice a year	0.16	Paid for vaccine
Yes	Mud, sticks	Four or more trips	Female	39	Over five years	Yes	No	No	Yes	40	Yes	Yes	No	No	No	Yes	More than three acres	13	Yes	No	Arusha	Community member	25,001 - 100,000 tsh	Primary school	Once a year or less frequently	2.13	Received vaccine free
Yes	Mud, sticks	None	Female	33	Over five years	No	Valid skip	Valid skip	No	0	No	No	No	No	No	Yes	More than three acres	9	No	No	Arusha	Does not know anyone	0 tsh	No formal education	Once a year or less frequently	0.09	Has never used vaccine
Yes	Brick or cement	None	Female	60	Over five years	No	Yes	No	Yes	80	No	No	Yes	Yes	Yes	Yes	One to two acres	12	Yes	Yes	Mbeya	Neighbor	0 tsh	Primary school	Weekly	12.02	Paid for vaccine
Yes	Brick or cement	One to three trips	Male	47	Over five years	Yes	Valid skip	Valid skip	No	0	Yes	No	No	No	No	Yes	More than three acres	6	No	No	Arusha	Does not know anyone	0 tsh	Primary school	Monthly	4.96	Has never used vaccine
Yes	Brick or cement	One to three trips	Female	34	Over five years	No	No	Yes	Yes	40	Yes	No	No	No	No	Yes	One to two acres	38	Yes	No	Mbeya	Community member	100,001 - 200,000 tsh	Primary school	Monthly	11.62	Received vaccine free
No	Brick or cement	One to three trips	Male	25	Over five years	No	Valid skip	Valid skip	No	20	Yes	No	No	No	No	Yes	More than three acres	7	No	No	Mbeya	Does not know anyone	0 tsh	Secondary school and above	Monthly	0.07	Has never used vaccine
Yes	Brick or cement	One to three trips	Male	34	One to five years	Yes	Valid skip	Valid skip	Yes	20	Yes	No	No	No	No	Yes	One to two acres	11	No	No	Mbeya	Friend	25,001 - 100,000 tsh	No formal education	Twice a year	1.51	Has never used vaccine
Yes	Brick or cement	Four or more trips	Male	38	Over five years	No	Yes	Yes	Yes	80	Yes	No	No	No	No	Yes	More than three acres	24	Yes	No	Singida	Neighbor	100,001 - 200,000 tsh	Primary school	Monthly	11.74	Paid for vaccine
No	Brick or cement	Four or more trips	Female	31	Over five years	No	Yes	Yes	Yes	100	No	No	No	No	No	Yes	Does not own land	22	Yes	Yes	Mbeya	Neighbor	0 tsh	Primary school	Monthly	0.22	Paid for vaccine
Yes	Brick or cement	Four or more trips	Female	43	Over five years	No	Yes	Yes	Yes	60	Yes	No	No	No	No	Yes	One to two acres	15	Yes	Yes	Mbeya	Neighbor	1-25,000 tsh	Primary school	Monthly	3.85	Paid for vaccine
Yes	Brick or cement	Four or more trips	Male	57	One to five years	No	Yes	Invalid skip	Yes	40	Yes	No	No	No	No	Yes	More than three acres	4	Yes	Yes	Mbeya	Neighbor	200,001 - 400,000 tsh	Primary school	Monthly	0.84	Paid for vaccine
Yes	Brick or cement	Four or more trips	Female	54	Over five years	No	Yes	Yes	Yes	20	No	No	No	No	No	Yes	One to two acres	17	Yes	No	Mbeya	Neighbor	200,001 - 400,000 tsh	Primary school	Weekly	0.17	Received vaccine free
Yes	Brick or cement	Four or more trips	Female	30	Less than one year	No	Yes	Yes	Yes	100	No	No	No	No	No	Yes	Less than one acre	7	Yes	Yes	Singida	Family member	Over 700,000 tsh	Secondary school and above	Twice a year	0.07	Paid for vaccine
No	Mud, sticks	None	Female	40	Over five years	Yes	No	No	Yes	60	No	No	No	Yes	No	Yes	More than three acres	5	Yes	No	Arusha	Neighbor	1-25,000 tsh	No formal education	Once a year or less frequently	0.55	Received vaccine free
No	Mud, sticks	One to three trips	Female	68	Over five years	Yes	Valid skip	Valid skip	Yes	80	Yes	No	No	No	No	Yes	One to two acres	21	No	No	Arusha	Does not know anyone	200,001 - 400,000 tsh	No formal education	Twice a year	11.21	Has never used vaccine
Yes	Brick or cement	One to three trips	Male	72	Over five years	No	No	No	Yes	80	Yes	No	No	No	Yes	Yes	More than three acres	24	Yes	Yes	Mbeya	Neighbor	400,001 - 700,000 tsh	Primary school	Monthly	0.24	Paid for vaccine
Yes	Brick or cement	One to three trips	Male	47	Over five years	No	No	Yes	Yes	40	Yes	No	No	No	No	Yes	More than three acres	1	Yes	No	Mbeya	Does not know anyone	25,001 - 100,000 tsh	Primary school	Does not eat	5.61	Paid for vaccine
No	Brick or cement	None	Female	70	Over five years	No	Valid skip	Valid skip	Yes	0	No	No	No	No	No	Yes	More than three acres	3	No	No	Singida	Does not know anyone	0 tsh	No formal education	Twice a year	0.03	Has never used vaccine
No	Brick or cement	None	Female	67	Over five years	No	Yes	Yes	No	100	Yes	No	No	No	No	Yes	One to two acres	9	Yes	No	Mbeya	Does not know anyone	0 tsh	Primary school	Twice a year	0.09	Paid for vaccine
Yes	Mud, sticks	One to three trips	Female	65	Over five years	Yes	Valid skip	Valid skip	Yes	60	Yes	No	No	No	No	Yes	One to two acres	0	No	No	Arusha	Community member	200,001 - 400,000 tsh	Primary school	Monthly	2.4	Has never used vaccine
No	Brick or cement	One to three trips	Male	47	Over five years	No	Yes	Invalid skip	Yes	100	No	No	No	No	No	Yes	One to two acres	2	Yes	No	Mbeya	Neighbor	0 tsh	Primary school	Does not eat	0.08	Paid for vaccine
Yes	Brick or cement	One to three trips	Male	47	Over five years	No	Yes	Yes	Yes	40	Yes	No	No	No	No	Yes	More than three acres	4	Yes	No	Mbeya	Community member	0 tsh	Primary school	Monthly	0.04	Paid for vaccine
Yes	Mud, sticks	None	Male	71	Over five years	No	Yes	Yes	Yes	40	No	Yes	No	Yes	Yes	Yes	One to two acres	13	Yes	Yes	Singida	Community member	0 tsh	Secondary school and above	Monthly	0.13	Paid for vaccine
No	Mud, sticks	One to three trips	Female	58	Over five years	Yes	No	No	Yes	0	No	No	No	No	No	Yes	Less than one acre	0	Yes	No	Mbeya	Does not know anyone	0 tsh	No formal education	Once a year or less frequently	0	Paid for vaccine
No	Mud, sticks	One to three trips	Female	59	Over five years	Yes	Valid skip	Valid skip	Yes	100	Yes	No	No	No	No	Yes	More than three acres	4	No	No	Arusha	Neighbor	1-25,000 tsh	Primary school	Twice a year	0.54	Has never used vaccine
Yes	Mud, sticks	None	Female	45	Invalid skip	No	Yes	No	Yes	60	No	Yes	Yes	Yes	Yes	Yes	One to two acres	15	Yes	No	Arusha	Neighbor	25,001 - 100,000 tsh	Primary school	Monthly	3.25	Received vaccine free
No	Brick or cement	One to three trips	Female	25	Over five years	No	Yes	Yes	No	100	Yes	No	No	No	No	Yes	One to two acres	14	Yes	Yes	Singida	Does not know anyone	0 tsh	Primary school	Twice a year	0.14	Paid for vaccine
No	Mud, sticks	None	Female	26	Less than one year	No	Valid skip	Valid skip	Yes	20	No	No	No	No	No	Yes	More than three acres	10	No	No	Singida	Does not know anyone	0 tsh	Secondary school and above	Does not eat	0.1	Has never used vaccine
No	Brick or cement	One to three trips	Male	40	One to five years	Yes	No	No	Yes	80	Yes	Yes	No	Yes	Yes	Yes	One to two acres	7	Yes	No	Singida	Friend	25,001 - 100,000 tsh	Primary school	Weekly	0.07	Paid for vaccine
Yes	Mud, sticks	One to three trips	Female	34	One to five years	Yes	Yes	No	Yes	60	Yes	No	No	No	No	Yes	Less than one acre	8	Yes	No	Arusha	Community member	25,001 - 100,000 tsh	Primary school	Weekly	4.68	Received vaccine free
Yes	Brick or cement	One to three trips	Female	54	Over five years	No	Yes	Yes	Yes	100	No	No	No	No	No	Yes	More than three acres	13	Yes	Yes	Singida	Family member	0 tsh	Primary school	Monthly	43.03	Paid for vaccine
Yes	Mud, sticks	One to three trips	Female	39	Over five years	Yes	No	No	Yes	60	No	No	No	No	No	Yes	More than three acres	9	Yes	No	Arusha	Does not know anyone	400,001 - 700,000 tsh	Primary school	Monthly	9.09	Received vaccine free
Yes	Brick or cement	One to three trips	Female	44	One to five years	Yes	Yes	Yes	Yes	80	Yes	No	Yes	No	No	Yes	Does not own land	32	Yes	Yes	Singida	Friend	100,001 - 200,000 tsh	No formal education	Monthly	0.32	Paid for vaccine
No	Brick or cement	One to three trips	Female	49	One to five years	No	No	Yes	No	100	No	No	No	No	No	Yes	One to two acres	3	Yes	Yes	Mbeya	Does not know anyone	0 tsh	Primary school	Does not eat	0.03	Paid for vaccine
Yes	Mud, sticks	One to three trips	Female	43	Over five years	Yes	No	No	Yes	100	Yes	No	No	No	No	Yes	Less than one acre	18	Yes	No	Arusha	Neighbor	1-25,000 tsh	Primary school	Monthly	0.18	Paid for vaccine
No	Brick or cement	One to three trips	Male	42	Invalid skip	No	Yes	Yes	Yes	80	No	No	No	No	No	Yes	More than three acres	9	Yes	No	Singida	Family member	25,001 - 100,000 tsh	No formal education	Once a year or less frequently	0.09	Paid for vaccine
Yes	Mud, sticks	One to three trips	Female	50	Over five years	Yes	No	Yes	Yes	40	Yes	No	No	No	No	Yes	More than three acres	7	Yes	Yes	Arusha	Neighbor	1-25,000 tsh	Primary school	Twice a year	20.87	Received vaccine free
No	Mud, sticks	None	Male	67	Over five years	No	No	Yes	Yes	60	No	No	No	No	No	Yes	Less than one acre	0	Yes	No	Singida	Does not know anyone	0 tsh	Primary school	Does not eat	0	Paid for vaccine
Yes	Brick or cement	None	Female	44	Over five years	Yes	Valid skip	Valid skip	No	20	No	No	No	No	Yes	Yes	Less than one acre	5	No	No	Singida	Does not know anyone	0 tsh	Primary school	Monthly	0.05	Has never used vaccine
Yes	Mud, sticks	None	Male	50	One to five years	No	Valid skip	Valid skip	Yes	80	Yes	No	No	No	No	Yes	More than three acres	0	No	No	Singida	Neighbor	25,001 - 100,000 tsh	No formal education	Twice a year	0	Has never used vaccine
Yes	Mud, sticks	One to three trips	Female	61	Over five years	Yes	Yes	No	Yes	60	No	Yes	No	Yes	Yes	Yes	More than three acres	27	Yes	No	Arusha	Neighbor	1-25,000 tsh	Primary school	Monthly	21.27	Paid for vaccine
Yes	Brick or cement	One to three trips	Male	33	One to five years	Yes	Yes	No	Yes	60	No	No	No	No	No	Yes	Less than one acre	13	Yes	No	Singida	Friend	0 tsh	Primary school	Monthly	0.29	Paid for vaccine
No	Mud, sticks	One to three trips	Male	73	Over five years	No	No	No	Yes	80	Yes	No	No	No	No	Yes	Does not own land	0	Yes	No	Mbeya	Neighbor	1-25,000 tsh	Primary school	Twice a year	0	Received vaccine free
Yes	Mud, sticks	Four or more trips	Female	55	Over five years	Yes	No	No	Yes	60	Yes	Yes	No	Yes	No	Yes	More than three acres	36	Yes	No	Arusha	Community member	Over 700,000 tsh	Secondary school and above	Weekly	21.26	Received vaccine free
Yes	Mud, sticks	One to three trips	Male	50	One to five years	No	Valid skip	Valid skip	Yes	20	No	No	No	No	No	Yes	Less than one acre	16	No	No	Arusha	Friend	0 tsh	Primary school	Monthly	0.19	Has never used vaccine
Yes	Brick or cement	One to three trips	Female	41	Over five years	No	No	Yes	Yes	80	No	No	No	No	No	Yes	More than three acres	2	Yes	Yes	Mbeya	Community member	25,001 - 100,000 tsh	Primary school	Monthly	3.52	Paid for vaccine
Yes	Brick or cement	One to three trips	Male	50	One to five years	No	Yes	No	Yes	60	Yes	No	Yes	No	Yes	Yes	More than three acres	58	Yes	No	Mbeya	Neighbor	25,001 - 100,000 tsh	Primary school	Twice a year	0.58	Paid for vaccine
Yes	Brick or cement	Four or more trips	Female	45	One to five years	No	Yes	Yes	Yes	100	Yes	No	No	No	No	Yes	One to two acres	3	Yes	No	Mbeya	Does not know anyone	1-25,000 tsh	Primary school	Twice a year	0.03	Paid for vaccine
Yes	Brick or cement	One to three trips	Female	46	Invalid skip	No	Yes	Yes	Yes	60	Yes	No	No	Yes	No	Yes	One to two acres	0	Yes	No	Arusha	Community member	400,001 - 700,000 tsh	Secondary school and above	Twice a year	0	Paid for vaccine
No	Mud, sticks	One to three trips	Female	27	One to five years	Yes	No	Yes	Yes	40	No	No	No	No	No	Yes	Does not own land	13	Yes	Yes	Singida	Family member	0 tsh	Secondary school and above	Monthly	0.15	Paid for vaccine
Yes	Brick or cement	One to three trips	Female	67	Over five years	No	Yes	Yes	Yes	20	Yes	No	No	No	No	Yes	One to two acres	5	Yes	No	Mbeya	Does not know anyone	25,001 - 100,000 tsh	Primary school	Weekly	0.05	Paid for vaccine
Yes	Brick or cement	One to three trips	Male	52	Over five years	No	No	Yes	No	100	No	No	No	No	No	Yes	More than three acres	29	Yes	Yes	Singida	Does not know anyone	100,001 - 200,000 tsh	Primary school	Monthly	0.29	Paid for vaccine
No	Mud, sticks	None	Female	80	One to five years	No	Valid skip	Valid skip	Yes	80	No	No	No	No	No	Yes	One to two acres	0	No	No	Singida	Does not know anyone	1-25,000 tsh	No formal education	Twice a year	0.6	Has never used vaccine
No	Brick or cement	None	Female	65	Over five years	No	Valid skip	Valid skip	Yes	0	Yes	No	No	No	Yes	Yes	Does not own land	16	No	No	Mbeya	Does not know anyone	0 tsh	No formal education	Twice a year	0.16	Has never used vaccine
Yes	Mud, sticks	None	Female	36	Over five years	No	Valid skip	Valid skip	No	0	Yes	No	No	No	No	Yes	More than three acres	3	No	No	Mbeya	Friend	100,001 - 200,000 tsh	No formal education	Monthly	6.03	Has never used vaccine
Yes	Mud, sticks	One to three trips	Female	33	Over five years	No	Yes	No	Yes	80	Yes	No	No	No	Yes	Yes	One to two acres	6	Yes	Yes	Arusha	Community member	200,001 - 400,000 tsh	Primary school	Monthly	5.56	Paid for vaccine
Yes	Brick or cement	None	Female	82	Over five years	No	Valid skip	Valid skip	Yes	0	No	No	No	No	No	Yes	Less than one acre	10	No	No	Mbeya	Does not know anyone	0 tsh	No formal education	Twice a year	4.5	Has never used vaccine
No	Brick or cement	Four or more trips	Male	31	Less than one year	Yes	Valid skip	Valid skip	Yes	20	Yes	No	No	No	No	Yes	More than three acres	8	No	No	Singida	Community member	100,001 - 200,000 tsh	Primary school	Twice a year	0.08	Has never used vaccine
Yes	Mud, sticks	One to three trips	Female	69	Over five years	Yes	No	No	Yes	0	No	Yes	No	Yes	No	Yes	One to two acres	2	Yes	No	Arusha	Neighbor	.a	No formal education	Once a year or less frequently	26.92	Received vaccine free
Yes	Brick or cement	One to three trips	Female	47	Over five years	No	Valid skip	Valid skip	Yes	100	No	No	No	No	No	Yes	One to two acres	23	No	No	Mbeya	Neighbor	100,001 - 200,000 tsh	Primary school	Monthly	0.34	Has never used vaccine
Yes	Brick or cement	One to three trips	Female	58	Over five years	No	Valid skip	Valid skip	Yes	20	Yes	No	No	No	No	Yes	More than three acres	0	No	No	Mbeya	Neighbor	0 tsh	Primary school	Does not eat	0.08	Has never used vaccine
No	Mud, sticks	One to three trips	Female	46	Over five years	Yes	Invalid skip	No	Yes	40	Yes	No	No	No	No	Yes	More than three acres	27	Yes	No	Arusha	Does not know anyone	400,001 - 700,000 tsh	No formal education	Monthly	13.37	Paid for vaccine
Yes	Brick or cement	None	Female	43	Over five years	Yes	Valid skip	Valid skip	Yes	20	Yes	No	No	No	No	Yes	Does not own land	0	No	No	Mbeya	Friend	0 tsh	Primary school	Twice a year	0	Has never used vaccine
Yes	Mud, sticks	One to three trips	Female	40	One to five years	No	Yes	Yes	Yes	80	No	Yes	Yes	No	No	Yes	One to two acres	10	Yes	No	Arusha	Family member	0 tsh	Primary school	Does not eat	7.7	Paid for vaccine
Yes	Mud, sticks	Four or more trips	Male	63	Over five years	No	Yes	Invalid skip	Yes	0	No	No	No	No	Yes	Yes	More than three acres	16	Yes	No	Mbeya	Neighbor	0 tsh	Primary school	Monthly	0.16	Paid for vaccine
Yes	Mud, sticks	One to three trips	Female	63	Over five years	Yes	No	No	No	60	No	No	No	No	No	Yes	Less than one acre	30	Yes	No	Arusha	Neighbor	0 tsh	No formal education	Monthly	0.3	Paid for vaccine
Yes	Brick or cement	Four or more trips	Male	33	Over five years	No	No	No	No	0	No	No	No	No	No	Yes	One to two acres	0	Yes	Yes	Singida	Does not know anyone	25,001 - 100,000 tsh	Primary school	Monthly	0.03	Paid for vaccine
Yes	Brick or cement	Four or more trips	Female	59	Over five years	No	No	Yes	Yes	100	Yes	No	Yes	Yes	Yes	Yes	More than three acres	30	Yes	Yes	Singida	Family member	200,001 - 400,000 tsh	Primary school	Monthly	0.3	Has never used vaccine
Yes	Brick or cement	One to three trips	Female	40	Over five years	No	Yes	No	Yes	60	Yes	No	Yes	Yes	No	Yes	Does not own land	4	Yes	Yes	Arusha	Community member	200,001 - 400,000 tsh	Primary school	Monthly	0.04	Paid for vaccine
Yes	Brick or cement	None	Female	68	Over five years	No	Yes	Yes	No	60	Yes	No	Yes	No	No	Yes	One to two acres	11	Yes	Yes	Mbeya	Neighbor	0 tsh	Primary school	Twice a year	0.11	Paid for vaccine
No	Brick or cement	Four or more trips	Male	50	Over five years	No	Invalid skip	No	Yes	60	No	No	No	Yes	Yes	Yes	More than three acres	40	Yes	Yes	Mbeya	Neighbor	100,001 - 200,000 tsh	Primary school	Monthly	9.5	.c
Yes	Brick or cement	One to three trips	Male	37	One to five years	No	No	Yes	Yes	60	No	No	No	No	Yes	Yes	One to two acres	5	Yes	No	Singida	Family member	0 tsh	Primary school	Twice a year	0.05	Paid for vaccine
Yes	Brick or cement	One to three trips	Female	47	Over five years	Yes	Yes	No	Yes	100	No	No	No	No	Yes	Yes	More than three acres	8	Yes	No	Mbeya	Community member	1-25,000 tsh	Primary school	Monthly	0.58	Paid for vaccine
Yes	Mud, sticks	One to three trips	Female	36	Over five years	Yes	No	No	Yes	100	No	Yes	No	No	Yes	Yes	One to two acres	13	Yes	No	Arusha	Does not know anyone	100,001 - 200,000 tsh	Primary school	Twice a year	4.73	Received vaccine free
Yes	Mud, sticks	One to three trips	Female	37	Over five years	Yes	No	No	Yes	40	Yes	No	No	No	No	Yes	More than three acres	1	Yes	No	Arusha	Does not know anyone	100,001 - 200,000 tsh	Primary school	Twice a year	2.71	Paid for vaccine
Yes	Brick or cement	One to three trips	Female	55	One to five years	Yes	Yes	Yes	Yes	80	Yes	No	No	No	No	Yes	More than three acres	0	Yes	No	Mbeya	Neighbor	400,001 - 700,000 tsh	Primary school	Monthly	0	Paid for vaccine
Yes	Brick or cement	One to three trips	Female	52	Over five years	Yes	No	No	Yes	80	Yes	No	No	No	No	Yes	More than three acres	8	Yes	No	Mbeya	Community member	100,001 - 200,000 tsh	Primary school	Monthly	0.1	Paid for vaccine
Yes	Brick or cement	One to three trips	Male	47	Over five years	No	Yes	No	Yes	100	No	No	No	No	No	Yes	One to two acres	4	Yes	No	Singida	Neighbor	1-25,000 tsh	Primary school	Twice a year	0.04	Paid for vaccine
No	Mud, sticks	One to three trips	Female	28	Over five years	Yes	Valid skip	Valid skip	No	20	No	No	No	No	No	Yes	Less than one acre	11	No	No	Arusha	Does not know anyone	25,001 - 100,000 tsh	Primary school	Once a year or less frequently	6.91	Has never used vaccine
No	Mud, sticks	One to three trips	Female	47	Over five years	No	Yes	No	Yes	100	Yes	Yes	No	Yes	Yes	Yes	One to two acres	6	Yes	No	Arusha	Neighbor	400,001 - 700,000 tsh	No formal education	Twice a year	8.46	Received vaccine free
Yes	Brick or cement	One to three trips	Female	49	Less than one year	No	Yes	Yes	Yes	60	Yes	No	No	No	No	Yes	One to two acres	21	Yes	No	Singida	Neighbor	25,001 - 100,000 tsh	Primary school	Twice a year	0.21	Paid for vaccine
No	Brick or cement	One to three trips	Female	63	One to five years	Yes	Valid skip	Valid skip	No	20	No	No	No	No	No	Yes	Does not own land	16	No	No	Mbeya	Does not know anyone	100,001 - 200,000 tsh	No formal education	Monthly	0.26	Has never used vaccine
Yes	Brick or cement	Four or more trips	Male	48	Over five years	Yes	Valid skip	Valid skip	Yes	0	No	No	No	No	No	Yes	More than three acres	1	No	No	Arusha	Neighbor	400,001 - 700,000 tsh	Primary school	Weekly	4.43	Has never used vaccine
Yes	Brick or cement	Four or more trips	Male	50	Invalid skip	No	Yes	Yes	Yes	100	Yes	No	No	No	No	Yes	More than three acres	22	Yes	Yes	Mbeya	Friend	400,001 - 700,000 tsh	Secondary school and above	Monthly	0.22	Paid for vaccine
Yes	Mud, sticks	One to three trips	Female	45	Over five years	Yes	No	No	Yes	80	No	No	No	Yes	Yes	Yes	More than three acres	20	Yes	No	Arusha	Family member	1-25,000 tsh	Primary school	Does not eat	3.1	Received vaccine free
Yes	Brick or cement	One to three trips	Male	45	Over five years	No	Yes	Yes	Yes	80	No	No	No	No	No	Yes	More than three acres	9	Yes	No	Singida	Neighbor	0 tsh	Primary school	Monthly	10.79	Paid for vaccine
Yes	Brick or cement	One to three trips	Female	37	Over five years	No	Yes	Yes	No	100	Yes	No	No	No	Yes	Yes	More than three acres	25	Yes	Yes	Singida	Neighbor	200,001 - 400,000 tsh	Primary school	Monthly	20.31	Paid for vaccine
Yes	Mud, sticks	Four or more trips	Female	34	Over five years	Yes	No	Invalid skip	Yes	60	No	Yes	No	Yes	No	Yes	More than three acres	43	Yes	Yes	Arusha	Family member	400,001 - 700,000 tsh	Primary school	Monthly	8.53	Received vaccine free
Yes	Brick or cement	None	Male	80	Over five years	Yes	No	No	No	40	Yes	No	Yes	No	No	Yes	More than three acres	3	Yes	No	Singida	Does not know anyone	25,001 - 100,000 tsh	Primary school	Once a year or less frequently	5.33	Paid for vaccine
No	Brick or cement	One to three trips	Female	37	One to five years	Yes	Yes	No	Yes	60	No	No	Yes	No	No	Yes	Less than one acre	23	Yes	No	Mbeya	Does not know anyone	100,001 - 200,000 tsh	Primary school	Monthly	0.23	Paid for vaccine
Yes	Brick or cement	Four or more trips	Female	35	Over five years	No	Yes	Yes	Yes	60	Yes	No	No	No	No	Yes	Does not own land	1	Yes	Yes	Mbeya	Neighbor	0 tsh	Primary school	Twice a year	0.01	Paid for vaccine
Yes	Brick or cement	None	Male	29	One to five years	Yes	Valid skip	Valid skip	Yes	80	No	No	No	No	No	Yes	More than three acres	18	No	No	Singida	Neighbor	25,001 - 100,000 tsh	Primary school	Twice a year	0.18	Has never used vaccine
No	Mud, sticks	One to three trips	Female	57	Over five years	Yes	No	No	Yes	0	No	No	No	No	No	Yes	More than three acres	3	Yes	No	Arusha	Does not know anyone	400,001 - 700,000 tsh	No formal education	Monthly	2.43	Received vaccine free
Yes	Mud, sticks	One to three trips	Female	22	Less than one year	Yes	Valid skip	Valid skip	No	0	No	No	No	No	No	Yes	More than three acres	15	No	No	Arusha	Does not know anyone	0 tsh	Primary school	Twice a year	16.65	Has never used vaccine
Yes	Brick or cement	Four or more trips	Male	52	Over five years	No	Valid skip	Valid skip	Yes	0	No	No	No	No	No	Yes	Does not own land	3	No	No	Mbeya	Does not know anyone	0 tsh	Primary school	Monthly	0.03	Has never used vaccine
Yes	Brick or cement	One to three trips	Female	64	Over five years	No	Yes	Yes	Yes	20	Yes	No	No	No	No	Yes	More than three acres	6	Yes	No	Singida	Neighbor	0 tsh	Primary school	Monthly	3.07	Paid for vaccine
Yes	Brick or cement	One to three trips	Male	41	Over five years	No	Yes	No	Yes	100	Yes	No	No	No	No	Yes	More than three acres	5	Yes	No	Singida	Neighbor	100,001 - 200,000 tsh	Primary school	Monthly	0.25	Paid for vaccine
Yes	Brick or cement	Four or more trips	Male	45	One to five years	No	Yes	Yes	Yes	100	Yes	No	No	No	Yes	Yes	Does not own land	40	Yes	Yes	Mbeya	Neighbor	25,001 - 100,000 tsh	Primary school	Twice a year	0.4	Paid for vaccine
Yes	Mud, sticks	One to three trips	Male	33	Over five years	Yes	Yes	Yes	Yes	0	No	No	No	No	No	Yes	One to two acres	10	Yes	No	Arusha	Community member	1-25,000 tsh	Primary school	Twice a year	7.2	Paid for vaccine
Yes	Brick or cement	None	Male	34	Less than one year	Yes	Valid skip	Valid skip	Yes	40	Yes	No	No	No	No	Yes	Does not own land	0	No	No	Mbeya	Does not know anyone	1-25,000 tsh	Primary school	Monthly	0	Has never used vaccine
No	Brick or cement	None	Female	66	Over five years	No	Yes	Yes	Yes	0	Yes	No	No	No	No	Yes	One to two acres	11	Yes	Yes	Singida	Community member	1-25,000 tsh	No formal education	Twice a year	0.11	Paid for vaccine
Yes	Brick or cement	Four or more trips	Female	55	Over five years	No	No	Yes	Yes	100	Yes	No	No	No	No	Yes	More than three acres	24	Yes	Yes	Mbeya	Friend	400,001 - 700,000 tsh	Primary school	Twice a year	0.24	Paid for vaccine
Yes	Mud, sticks	One to three trips	Female	34	Over five years	Yes	Valid skip	Valid skip	Yes	40	Yes	Yes	No	Yes	No	Yes	One to two acres	6	No	No	Arusha	Family member	0 tsh	Primary school	Twice a year	4.26	Has never used vaccine
Yes	Brick or cement	One to three trips	Male	56	Over five years	Yes	Yes	Yes	Yes	100	Yes	No	No	No	No	Yes	More than three acres	13	Yes	No	Mbeya	Does not know anyone	25,001 - 100,000 tsh	No formal education	Once a year or less frequently	14.83	Paid for vaccine
Yes	Brick or cement	One to three trips	Male	46	Less than one year	No	Yes	No	No	40	Yes	No	No	No	No	Yes	Does not own land	20	Yes	Yes	Singida	Neighbor	0 tsh	Primary school	Does not eat	0.2	Paid for vaccine
Yes	Brick or cement	One to three trips	Female	46	Over five years	Yes	Yes	Yes	Yes	100	Yes	Yes	Yes	Yes	No	Yes	More than three acres	36	Yes	Yes	Arusha	Neighbor	Over 700,000 tsh	Primary school	Weekly	19.36	Paid for vaccine
Yes	Brick or cement	None	Male	42	One to five years	No	Yes	Yes	Yes	40	No	No	No	No	No	Yes	One to two acres	12	Yes	No	Mbeya	Does not know anyone	1-25,000 tsh	No formal education	Monthly	0.12	Paid for vaccine
Yes	Brick or cement	One to three trips	Male	57	One to five years	Yes	No	Yes	Yes	0	No	Yes	No	Yes	No	Yes	More than three acres	12	No	No	Arusha	Does not know anyone	Over 700,000 tsh	No formal education	Twice a year	75.62	Paid for vaccine
Yes	Brick or cement	One to three trips	Male	61	Over five years	No	Yes	Yes	Yes	60	No	No	No	No	No	Yes	One to two acres	8	Yes	Yes	Singida	Friend	25,001 - 100,000 tsh	Primary school	Weekly	0.2	Paid for vaccine
Yes	Mud, sticks	One to three trips	Male	26	One to five years	Yes	Valid skip	Valid skip	Yes	40	Yes	No	No	No	No	Yes	More than three acres	9	No	No	Arusha	Family member	25,001 - 100,000 tsh	Secondary school and above	Weekly	13.49	Has never used vaccine
Yes	Brick or cement	Four or more trips	Male	27	Less than one year	Yes	Valid skip	Valid skip	Yes	40	No	No	No	No	Yes	Yes	Does not own land	13	No	No	Mbeya	Neighbor	25,001 - 100,000 tsh	Primary school	Twice a year	0.13	Has never used vaccine
No	Mud, sticks	Four or more trips	Male	44	One to five years	No	Valid skip	Valid skip	Yes	0	Yes	No	No	No	No	Yes	Does not own land	30	No	No	Singida	Friend	0 tsh	No formal education	Twice a year	0.3	Has never used vaccine
Yes	Mud, sticks	One to three trips	Female	48	Over five years	Yes	No	No	Yes	40	No	No	No	Yes	No	Yes	More than three acres	10	Yes	No	Arusha	Neighbor	0 tsh	Primary school	Twice a year	1.3	Received vaccine free
Yes	Mud, sticks	One to three trips	Female	40	Over five years	Yes	No	No	Yes	80	Yes	Yes	No	No	No	Yes	One to two acres	2	Yes	No	Arusha	Community member	25,001 - 100,000 tsh	Secondary school and above	Twice a year	0.02	Received vaccine free
Yes	Mud, sticks	Four or more trips	Male	57	Over five years	Yes	Yes	Yes	Yes	40	Yes	No	No	No	No	Yes	Does not own land	13	No	No	Arusha	Community member	0 tsh	Primary school	Once a year or less frequently	2.13	Has never used vaccine
Yes	Brick or cement	None	Female	33	Over five years	Yes	Valid skip	Valid skip	Yes	40	No	No	No	No	No	Yes	More than three acres	8	No	No	Mbeya	Does not know anyone	0 tsh	Primary school	Twice a year	0.88	Has never used vaccine
No	Mud, sticks	One to three trips	Female	48	Over five years	No	Yes	No	Yes	60	Yes	Yes	Yes	Yes	Yes	Yes	More than three acres	18	Yes	No	Arusha	Neighbor	400,001 - 700,000 tsh	Primary school	Twice a year	15.58	Received vaccine free
Yes	Mud, sticks	One to three trips	Female	67	Over five years	No	No	Yes	Yes	60	Yes	No	Yes	No	No	Yes	Less than one acre	11	Yes	No	Arusha	Does not know anyone	25,001 - 100,000 tsh	No formal education	Twice a year	8.81	Received vaccine free
Yes	Brick or cement	None	Female	49	Less than one year	No	Valid skip	Valid skip	Yes	0	No	No	No	No	No	Yes	Does not own land	5	No	No	Mbeya	Does not know anyone	0 tsh	Primary school	Twice a year	0.15	Has never used vaccine
Yes	Mud, sticks	One to three trips	Female	60	Over five years	Yes	No	No	Yes	0	Yes	No	No	No	No	Yes	More than three acres	5	Yes	No	Arusha	Neighbor	0 tsh	Primary school	Twice a year	0.75	Paid for vaccine
Yes	Brick or cement	One to three trips	Male	66	Invalid skip	No	Yes	Yes	Yes	100	Yes	No	No	No	No	Yes	One to two acres	20	Yes	Yes	Mbeya	Neighbor	0 tsh	Primary school	Monthly	0.2	Paid for vaccine
Yes	Brick or cement	Four or more trips	Male	27	Over five years	No	Valid skip	Valid skip	No	60	Yes	No	No	No	Yes	Yes	More than three acres	1	No	No	Mbeya	Community member	0 tsh	Secondary school and above	Monthly	4.91	Has never used vaccine
Yes	Brick or cement	None	Female	59	Over five years	No	Yes	No	Yes	100	Yes	No	No	No	No	Yes	One to two acres	9	Yes	Yes	Singida	Neighbor	1-25,000 tsh	Primary school	Twice a year	0.09	Paid for vaccine
Yes	Brick or cement	One to three trips	Female	66	Over five years	Yes	Yes	No	Yes	20	Yes	No	No	No	No	Yes	Less than one acre	11	Yes	Yes	Singida	Friend	0 tsh	Primary school	Once a year or less frequently	0.11	Paid for vaccine
Yes	Mud, sticks	One to three trips	Female	52	Over five years	Yes	Yes	Yes	Yes	100	No	Yes	No	No	Yes	Yes	One to two acres	8	Yes	Yes	Arusha	Family member	200,001 - 400,000 tsh	Primary school	Twice a year	0.58	Paid for vaccine
Yes	Brick or cement	One to three trips	Female	56	Less than one year	No	Yes	No	No	40	No	No	No	Yes	No	Yes	More than three acres	21	Yes	Yes	Singida	Does not know anyone	0 tsh	Secondary school and above	Monthly	18.53	Paid for vaccine
Yes	Brick or cement	Four or more trips	Male	30	Over five years	No	Valid skip	Valid skip	Yes	80	Yes	No	No	No	Yes	Yes	Does not own land	23	No	No	Mbeya	Does not know anyone	25,001 - 100,000 tsh	Primary school	Does not eat	0.23	Has never used vaccine
Yes	Brick or cement	One to three trips	Female	52	Over five years	No	No	Yes	Yes	80	Yes	No	No	No	Yes	Yes	More than three acres	3	Yes	No	Singida	Neighbor	25,001 - 100,000 tsh	Secondary school and above	Does not eat	0.03	Paid for vaccine
Yes	Brick or cement	One to three trips	Female	32	Over five years	No	No	Yes	No	60	Yes	No	Yes	No	Yes	Yes	More than three acres	10	Yes	No	Mbeya	Does not know anyone	100,001 - 200,000 tsh	Primary school	Once a year or less frequently	6.4	Paid for vaccine
No	Mud, sticks	None	Female	53	Less than one year	No	Valid skip	Valid skip	Yes	60	No	No	No	No	No	Yes	One to two acres	4	No	No	Singida	Does not know anyone	0 tsh	Primary school	Twice a year	0.14	Has never used vaccine
No	Brick or cement	None	Female	31	Less than one year	No	Yes	Yes	No	60	Yes	No	No	No	No	Yes	More than three acres	1	Yes	Yes	Singida	Community member	0 tsh	Primary school	Twice a year	0.01	Paid for vaccine
Yes	Brick or cement	One to three trips	Female	32	Over five years	No	Valid skip	Valid skip	No	40	Yes	No	No	No	Yes	Yes	One to two acres	13	No	No	Singida	Neighbor	0 tsh	Primary school	Twice a year	0.13	Has never used vaccine
Yes	Brick or cement	None	Female	63	One to five years	No	No	Invalid skip	Yes	100	Yes	No	No	No	No	Yes	More than three acres	25	Yes	Yes	Mbeya	Friend	200,001 - 400,000 tsh	Primary school	Monthly	1.35	Paid for vaccine
Yes	Brick or cement	One to three trips	Female	31	One to five years	No	Valid skip	Valid skip	Yes	20	No	No	No	No	No	Yes	More than three acres	15	No	No	Arusha	Does not know anyone	0 tsh	Primary school	Monthly	12.05	Has never used vaccine
Yes	Brick or cement	None	Female	39	One to five years	Yes	No	No	Yes	80	No	Yes	No	Yes	No	Yes	One to two acres	6	Yes	No	Arusha	Does not know anyone	200,001 - 400,000 tsh	No formal education	Twice a year	6.06	Received vaccine free
Yes	Brick or cement	One to three trips	Female	37	Over five years	No	Valid skip	Valid skip	Yes	20	Yes	No	No	No	Yes	Yes	One to two acres	1	No	No	Mbeya	Does not know anyone	0 tsh	Primary school	Monthly	16.01	Has never used vaccine
Yes	Brick or cement	None	Male	30	Invalid skip	Yes	No	Yes	Yes	40	Yes	No	No	No	Yes	Yes	More than three acres	13	Yes	No	Mbeya	Family member	0 tsh	Primary school	Twice a year	0.13	Paid for vaccine
Yes	Brick or cement	None	Female	65	Over five years	No	Valid skip	Valid skip	Yes	20	No	Yes	No	No	No	Yes	One to two acres	3	No	No	Mbeya	Does not know anyone	0 tsh	Primary school	Twice a year	0.03	Has never used vaccine
Yes	Brick or cement	None	Female	57	One to five years	No	Yes	Yes	Yes	60	Yes	No	No	No	No	Yes	One to two acres	4	Yes	No	Mbeya	Neighbor	0 tsh	Primary school	Twice a year	0.04	Paid for vaccine
Yes	Brick or cement	One to three trips	Male	41	Invalid skip	No	No	Yes	Yes	100	Yes	No	No	No	No	Yes	Does not own land	20	Yes	No	Mbeya	Neighbor	25,001 - 100,000 tsh	Secondary school and above	Weekly	0.2	Paid for vaccine
Yes	Brick or cement	None	Female	52	Over five years	No	No	No	No	80	Yes	No	No	No	Yes	Yes	One to two acres	12	Yes	No	Singida	Friend	200,001 - 400,000 tsh	Primary school	Twice a year	0.12	Paid for vaccine
No	Mud, sticks	None	Female	46	Over five years	Yes	No	No	Yes	60	Yes	Yes	No	No	No	Yes	More than three acres	0	Yes	No	Arusha	Does not know anyone	200,001 - 400,000 tsh	No formal education	Twice a year	5.4	Received vaccine free
No	Brick or cement	One to three trips	Male	30	Over five years	No	Yes	Yes	Yes	80	Yes	No	No	No	No	Yes	One to two acres	23	Yes	Yes	Mbeya	Neighbor	1-25,000 tsh	Primary school	Monthly	3.03	Paid for vaccine
Yes	Brick or cement	One to three trips	Female	50	Over five years	No	No	No	No	40	No	No	No	Yes	No	Yes	More than three acres	7	Yes	Yes	Arusha	Neighbor	0 tsh	Primary school	Monthly	22.27	Received vaccine free
No	Brick or cement	One to three trips	Female	73	Over five years	Yes	Yes	Yes	Yes	60	Yes	No	No	No	No	Yes	One to two acres	2	Yes	No	Mbeya	Neighbor	0 tsh	No formal education	Monthly	0.02	Paid for vaccine
Yes	Brick or cement	None	Female	40	One to five years	Yes	Yes	Yes	Yes	80	Yes	No	No	No	No	Yes	One to two acres	27	Yes	Yes	Singida	Neighbor	25,001 - 100,000 tsh	Secondary school and above	Monthly	0.27	Paid for vaccine
Yes	Brick or cement	None	Female	35	Less than one year	Yes	Valid skip	Valid skip	No	0	Yes	No	No	No	Yes	Yes	More than three acres	30	No	No	Mbeya	Community member	200,001 - 400,000 tsh	Secondary school and above	Monthly	2.1	Has never used vaccine
Yes	Brick or cement	One to three trips	Female	64	Over five years	No	Yes	No	Yes	60	No	No	No	No	No	Yes	More than three acres	4	Yes	No	Singida	Neighbor	0 tsh	Primary school	Monthly	0.04	Paid for vaccine
Yes	Mud, sticks	One to three trips	Male	27	One to five years	Yes	Yes	Yes	Yes	20	Yes	Yes	No	Yes	No	Yes	One to two acres	0	Yes	Yes	Arusha	Family member	25,001 - 100,000 tsh	Primary school	Twice a year	0	Paid for vaccine
Yes	Mud, sticks	None	Female	45	Over five years	No	No	No	Yes	20	No	No	No	Yes	No	Yes	More than three acres	42	Yes	No	Arusha	Neighbor	25,001 - 100,000 tsh	Primary school	Does not eat	2.32	Received vaccine free
Yes	Mud, sticks	One to three trips	Female	43	One to five years	No	Yes	Yes	Yes	60	No	No	No	No	No	Yes	Less than one acre	10	Yes	Yes	Arusha	Neighbor	1-25,000 tsh	Primary school	Twice a year	0.1	Paid for vaccine
Yes	Brick or cement	Four or more trips	Female	37	Over five years	Yes	Valid skip	Valid skip	No	0	No	No	No	No	No	Yes	More than three acres	21	No	No	Mbeya	Does not know anyone	0 tsh	Primary school	Monthly	3.91	Has never used vaccine
Yes	Mud, sticks	One to three trips	Female	40	Over five years	Yes	Yes	Yes	Yes	80	Yes	No	Yes	No	Yes	Yes	More than three acres	18	Yes	Yes	Arusha	Neighbor	Over 700,000 tsh	Primary school	Monthly	3.58	Paid for vaccine
Yes	Mud, sticks	One to three trips	Male	55	Over five years	No	Yes	No	Yes	60	No	No	No	No	No	Yes	More than three acres	5	Yes	No	Singida	Does not know anyone	0 tsh	Primary school	Once a year or less frequently	0.17	Received vaccine free
Yes	Mud, sticks	One to three trips	Female	48	One to five years	Yes	No	No	Yes	40	No	No	No	No	No	Yes	Does not own land	8	Yes	Yes	Mbeya	Does not know anyone	0 tsh	Primary school	Twice a year	0.08	Paid for vaccine
Yes	Brick or cement	Four or more trips	Male	61	Over five years	No	Yes	Yes	Yes	60	No	No	No	No	No	Yes	More than three acres	15	Yes	No	Singida	Friend	0 tsh	Primary school	Monthly	3.75	Paid for vaccine
Yes	Mud, sticks	One to three trips	Female	42	One to five years	Yes	No	No	Yes	40	No	Yes	No	No	Yes	Yes	More than three acres	9	Yes	Yes	Arusha	Neighbor	400,001 - 700,000 tsh	Primary school	Twice a year	12.29	Received vaccine free
No	Mud, sticks	One to three trips	Male	37	Over five years	Yes	No	No	Yes	40	Yes	Yes	No	No	No	Yes	One to two acres	8	Yes	No	Arusha	Friend	100,001 - 200,000 tsh	Primary school	Once a year or less frequently	1.58	Received vaccine free
No	Mud, sticks	One to three trips	Female	33	Over five years	Yes	No	No	Yes	80	No	No	No	No	No	Yes	More than three acres	3	Yes	No	Arusha	Neighbor	400,001 - 700,000 tsh	Primary school	Twice a year	1.03	Received vaccine free
Yes	Mud, sticks	One to three trips	Male	79	Over five years	Yes	Valid skip	Valid skip	Yes	20	No	No	No	No	No	Yes	More than three acres	6	No	No	Arusha	Does not know anyone	0 tsh	Primary school	Twice a year	0.06	Has never used vaccine
No	Mud, sticks	None	Female	72	Over five years	Yes	No	No	Yes	60	No	No	No	No	No	Yes	One to two acres	10	Yes	No	Mbeya	Does not know anyone	1-25,000 tsh	No formal education	Twice a year	0.1	Received vaccine free
Yes	Mud, sticks	Four or more trips	Female	36	Over five years	Yes	Valid skip	Valid skip	Yes	40	No	No	No	No	No	Yes	More than three acres	0	No	No	Arusha	Neighbor	100,001 - 200,000 tsh	No formal education	Twice a year	7.2	Has never used vaccine
Yes	Mud, sticks	Four or more trips	Female	57	Over five years	Yes	No	No	Yes	60	No	No	No	Yes	Yes	Yes	More than three acres	24	Yes	No	Arusha	Family member	Over 700,000 tsh	No formal education	Twice a year	16.64	Received vaccine free
No	Mud, sticks	One to three trips	Male	44	One to five years	No	Valid skip	Valid skip	Yes	100	Yes	No	Yes	No	No	Yes	Does not own land	0	No	No	Arusha	Does not know anyone	100,001 - 200,000 tsh	Primary school	Once a year or less frequently	0	Has never used vaccine
Yes	Mud, sticks	Four or more trips	Male	39	Over five years	Yes	Yes	No	Yes	60	No	No	No	No	Yes	Yes	One to two acres	16	Yes	No	Arusha	Community member	1-25,000 tsh	Primary school	Twice a year	4.66	Paid for vaccine
Yes	Brick or cement	None	Female	51	One to five years	No	Yes	Yes	Yes	80	Yes	No	No	Yes	No	Yes	More than three acres	31	Yes	Yes	Singida	Friend	0 tsh	Primary school	Twice a year	0.31	Paid for vaccine
No	Mud, sticks	One to three trips	Female	41	Over five years	No	Valid skip	Valid skip	Yes	100	Yes	No	Yes	No	Yes	Yes	Less than one acre	0	No	No	Arusha	Does not know anyone	0 tsh	Primary school	Once a year or less frequently	0	Has never used vaccine
Yes	Brick or cement	None	Female	59	Over five years	Yes	Yes	Yes	Yes	80	No	Yes	No	Yes	Yes	Yes	More than three acres	15	Yes	Yes	Singida	Community member	25,001 - 100,000 tsh	Primary school	Monthly	0.15	Paid for vaccine
Yes	Mud, sticks	Four or more trips	Female	45	Over five years	Yes	No	Yes	Yes	60	Yes	No	No	Yes	No	Yes	More than three acres	9	Yes	No	Arusha	Does not know anyone	400,001 - 700,000 tsh	Primary school	Twice a year	0.09	Received vaccine free
Yes	Mud, sticks	One to three trips	Female	32	Over five years	Yes	Valid skip	Valid skip	Yes	40	No	No	No	No	No	Yes	More than three acres	8	No	No	Arusha	Does not know anyone	100,001 - 200,000 tsh	Primary school	Twice a year	12.08	Has never used vaccine
No	Mud, sticks	None	Female	74	Over five years	Yes	Valid skip	Valid skip	No	0	No	No	No	No	No	Yes	Less than one acre	1	No	No	Arusha	Community member	0 tsh	No formal education	Twice a year	0.61	Has never used vaccine
Yes	Brick or cement	One to three trips	Female	43	Less than one year	No	Valid skip	Valid skip	Yes	40	No	No	No	No	No	Yes	Does not own land	2	No	No	Mbeya	Neighbor	0 tsh	Primary school	Does not eat	0.02	Has never used vaccine
Yes	Brick or cement	One to three trips	Female	62	One to five years	No	Yes	Yes	Yes	100	Yes	No	No	No	Yes	Yes	More than three acres	12	Yes	No	Singida	Neighbor	25,001 - 100,000 tsh	Primary school	Twice a year	1.52	Paid for vaccine
Yes	Mud, sticks	Four or more trips	Female	28	One to five years	Yes	Valid skip	Valid skip	Yes	20	Yes	No	No	No	Yes	Yes	More than three acres	0	No	No	Arusha	Friend	0 tsh	No formal education	Weekly	4.9	Has never used vaccine
Yes	Mud, sticks	One to three trips	Female	28	Over five years	Yes	No	No	Yes	0	No	No	No	Yes	No	Yes	More than three acres	12	Yes	No	Arusha	Does not know anyone	25,001 - 100,000 tsh	Secondary school and above	Twice a year	2.92	Received vaccine free
Yes	Brick or cement	One to three trips	Male	35	One to five years	No	Yes	Yes	Yes	40	Yes	No	No	Yes	Yes	Yes	One to two acres	7	Yes	Yes	Mbeya	Friend	0 tsh	Primary school	Twice a year	1.47	Paid for vaccine
Yes	Brick or cement	One to three trips	Male	29	One to five years	Yes	Valid skip	Valid skip	Yes	80	Yes	No	No	No	No	Yes	One to two acres	8	No	No	Singida	Neighbor	25,001 - 100,000 tsh	Primary school	Monthly	0.11	Has never used vaccine
Yes	Brick or cement	One to three trips	Male	31	Over five years	No	Yes	Yes	Yes	60	Yes	No	No	No	No	Yes	More than three acres	16	Yes	No	Singida	Neighbor	0 tsh	Primary school	Monthly	0.46	Paid for vaccine
Yes	Brick or cement	One to three trips	Male	37	Invalid skip	No	Valid skip	Valid skip	Yes	40	Yes	No	No	No	No	Yes	Does not own land	5	No	No	Mbeya	Does not know anyone	1-25,000 tsh	Primary school	Monthly	0.05	Has never used vaccine
Yes	Mud, sticks	Four or more trips	Female	35	Over five years	Yes	Yes	Yes	Yes	40	No	Yes	No	Yes	No	Yes	One to two acres	8	Yes	Yes	Arusha	Neighbor	25,001 - 100,000 tsh	Primary school	Twice a year	0.18	Paid for vaccine
Yes	Brick or cement	One to three trips	Female	56	Over five years	No	Yes	Yes	Yes	80	Yes	No	No	No	No	Yes	One to two acres	5	Yes	Yes	Mbeya	Community member	0 tsh	Primary school	Once a year or less frequently	0.05	Paid for vaccine
Yes	Brick or cement	One to three trips	Female	57	Over five years	Yes	Valid skip	Valid skip	Yes	20	Yes	No	No	No	No	Yes	Less than one acre	0	No	No	Arusha	Does not know anyone	0 tsh	No formal education	Twice a year	3	Has never used vaccine
Yes	Brick or cement	Four or more trips	Female	36	Over five years	No	No	Yes	Yes	80	No	No	No	No	No	Yes	More than three acres	1	Yes	No	Singida	Does not know anyone	0 tsh	Primary school	Monthly	0.01	Paid for vaccine
No	Brick or cement	None	Female	40	One to five years	No	No	Yes	Yes	40	Yes	No	No	No	No	Yes	One to two acres	5	Yes	Yes	Mbeya	Does not know anyone	0 tsh	No formal education	Twice a year	0.05	Paid for vaccine
Yes	Brick or cement	None	Female	59	Over five years	No	Yes	Yes	Yes	100	Yes	No	No	No	No	Yes	Less than one acre	13	Yes	Yes	Singida	Family member	25,001 - 100,000 tsh	Primary school	Weekly	0.13	Paid for vaccine
Yes	Brick or cement	Four or more trips	Female	41	Over five years	No	Yes	Yes	Yes	40	No	No	No	No	No	Yes	Less than one acre	13	Yes	No	Mbeya	Family member	25,001 - 100,000 tsh	Primary school	Monthly	0.13	Paid for vaccine
Yes	Brick or cement	Four or more trips	Male	42	Over five years	No	Yes	No	Yes	80	Yes	No	Yes	No	Yes	Yes	More than three acres	49	Yes	Yes	Singida	Family member	400,001 - 700,000 tsh	Primary school	Weekly	15.19	Paid for vaccine
Yes	Brick or cement	One to three trips	Female	18	Less than one year	No	No	Yes	Yes	60	No	No	No	No	Yes	Yes	Does not own land	0	Yes	Yes	Mbeya	Does not know anyone	0 tsh	Primary school	Monthly	0	Paid for vaccine
Yes	Brick or cement	One to three trips	Female	50	Over five years	No	Yes	Yes	Yes	100	Yes	No	No	No	No	Yes	One to two acres	48	Yes	Yes	Mbeya	Family member	1-25,000 tsh	Primary school	Twice a year	0.68	Paid for vaccine
