# Supplementary material for: Newcastle disease vaccine adoption by smallholder households in Tanzania: Identifying determinants and barriers
Source: PLoS One. 2018 Oct 24;13(10):e0206058. doi: 10.1371/journal.pone.0206058 (PMC6200240; doi:10.1371/journal.pone.0206058)
Supplement: S5 File — Excel codebook. (XLS) [file pone.0206058.s005.xls]

## Sheet: Sheet1
Variable Name	Variable Label	Answer Label	Answer Code	Variable Type
ID	Unique survey code	Open ended		long
OwnPhn	Cell phone ownership			Numeric
		No	0
		Yes	1
		Valid skip
		Don't know
		Invalid skip
BldngMtrls	Main building materials of house			Numeric
		Mud, sticks	1
		Brick or cement	2
UrbnTrps	Urban trips of household members per month			Numeric
		None	1
		One to three trips	2
		Four or more trips	3
		Valid skip
		Don't know
		Invalid skip
DcsnSex	Sex of decision maker			Numeric
		Male	1
		Female	2
		Valid skip
		Don't know
		Invalid skip
DcsnAge	Age of decision maker	Open ended		Numeric
TmKpChkns	Time keeping chickens			Numeric
		Less than one year	1
		One to five years	2
		Over five years	3
		Valid skip
		Don't know
		Invalid skip
TrdtnlMdcn	Use traditional medicine to prevent ND			Numeric
		No	0
		Yes	1
		Valid skip
		Don't know
		Invalid skip
ShrVcn	Share vaccine last time			Numeric
		No	0
		Yes	1
		Valid skip
		Don't know
		Invalid skip
VcnAvlbl	Vaccine available when wanted			Numeric
		Yes	1
		No	2
		Don't know	3
		Valid skip
		Don't know
		Invalid skip
LrgFlck	Believe someone vaccinating will have larger flock			Numeric
		No	0
		Yes	1
		Valid skip
		Don't know
		Invalid skip
Score	Percent knowledge score over K1 to K5	Open ended		Numeric
InfoCmnty	Info about chickens from community member			Numeric
		No	0
		Yes	1
		Valid skip
		Don't know
		Invalid skip
InfoNGO	Info about chickens from NGO			Numeric
		No	0
		Yes	1
		Valid skip
		Don't know
		Invalid skip
InfoAgrvt	Info about chickens from Agrovet			Numeric
		No	0
		Yes	1
		Valid skip
		Don't know
		Invalid skip
InfoSmnr	Info about chickens from seminar			Numeric
		No	0
		Yes	1
		Valid skip
		Don't know
		Invalid skip
InfoRdio	Info about chickens from radio			Numeric
		No	0
		Yes	1
		Valid skip
		Don't know
		Invalid skip
aware	Aware of ND vaccine			Numeric
		No	0
		Yes	1
		Valid skip
		Don't know
		Invalid skip
land	Size of land			Numeric
		Does not own land	0
		Less than one acre	1
		One to two acres	2
		More than three acres	3
flock	Total number of chickens	Open ended		Integer
everass	Ever vaccinated for ND (w assumption)			Numeric
		No	0
		Yes	1
		Valid skip
		Don't know
		Invalid skip
fourass	Vaccinated within 130 days w/ assumptions			Numeric
		No	0
		Yes	1
		Valid skip
		Don't know
		Invalid skip
region	Region			long
		Arusha	1
		Mbeya	2
		Singida	3
knwnprsnr	Relationship with contact who vaccinates			Numeric
		Does not know anyone	0
		Family member	1
		Friend	2
		Neighbor	3
		Community member	4
		Other	5
		Valid skip
		Don't know
		Invalid skip
ttlincome	Total binned income last month			Numeric
		0 tsh	1
		1-25,000 tsh	2
		25,001 - 100,000 tsh	3
		100,001 - 200,000 tsh	4
		200,001 - 400,000 tsh	5
		400,001 - 700,000 tsh	6
		Over 700,000 tsh	7
dcsned	Education level of decision maker			Numeric
		No formal education	1
		Primary school	2
		Secondary school and above	3
chickfreqr	Frequency of chicken consumption			Numeric
		Does not eat	0
		Once a year or less frequently	1
		Twice a year	2
		Monthly	3
		Weekly	4
TLU	Tropical Livestock Units totalled for all livestock	Open ended		Numeric
vccnpay	Did respondent pay for vaccine last time			Numeric
		Received vaccine free	0
		Paid for vaccine	1
		Has never used vaccine	2
